# Supplementary material for: Differential chromatin accessibility landscape reveals structural and functional features of the allopolyploid wheat chromosomes
Source: Genome Biol. 2020 Jul 19;21:176. doi: 10.1186/s13059-020-02093-1 (PMC7368981; doi:10.1186/s13059-020-02093-1)
Supplement: Supplementary file 2 — Additional file 2: Table S7. Triplets, Designation Category, and Expression. [file 13059_2020_2093_MOESM2_ESM.txt]

Table S7: Triplets, Designation Category, and Expression Levels.
TripletID	Expression_Category	Sum_Expression	A_gene	A_exp_contribution	B_gene	B_exp_contribution	D_gene	D_exp_contribution
6	Ddom	0.6177716	TraesCS7A01G155800	0	TraesCS7B01G059900	0	TraesCS7D01G156200	1
17	Bsup	1.41006414	TraesCS5A01G531900	0.587550294	TraesCS4B01G363600	0.1293623	TraesCS4D01G357000	0.283087406
21	Asup	0.59155094	TraesCS5A01G175800	0	TraesCS5B01G172400	0.267829411	TraesCS5D01G179500	0.732170589
23	Bsup	0.50041966	TraesCS5A01G246200	0.682181431	TraesCS5B01G243500	0	TraesCS5D01G252700	0.317818569
26	Bsup	3.7228998	TraesCS3A01G462400	0.554736391	TraesCS3B01G505400	0.109911258	TraesCS3D01G456100	0.335352351
32	Bdom	3.243322	TraesCS4A01G231300	0	TraesCS4B01G084700	1	TraesCS4D01G082600	0
33	bal	2.6057164	TraesCS3A01G440700	0.299557158	TraesCS3B01G474800	0.249362747	TraesCS3D01G433300	0.451080095
34	Bdom	14.0656458	TraesCS1A01G020300	0.109764502	TraesCS1B01G024300	0.82744825	TraesCS1D01G019800	0.062787249
39	bal	2.1371638	TraesCS2A01G313400	0.263510452	TraesCS2B01G332200	0.329992301	TraesCS2D01G311900	0.406497246
41	bal	46.207636	TraesCS2A01G266900	0.335458538	TraesCS2B01G275500	0.405268558	TraesCS2D01G257100	0.259272905
46	Bsup	0.842777	TraesCS6A01G204700	0.307492967	TraesCS6B01G225900	0	TraesCS6D01G189900	0.692507033
48	Ddom	6.3359768	TraesCS5A01G531100	0.088012601	TraesCS4B01G362900	0.126157406	TraesCS4D01G356100	0.785829992
49	bal	5.2142304	TraesCS4A01G222300	0.31308628	TraesCS4B01G094300	0.43381589	TraesCS4D01G091100	0.25309783
50	Asup	1.4453418	TraesCS2A01G362300	0.164671637	TraesCS2B01G380100	0.536706266	TraesCS2D01G359800	0.298622098
51	Dsup	3.4390015	TraesCS4A01G223100	0.56069647	TraesCS4B01G092800	0.365183906	TraesCS4D01G089500	0.074119625
61	Asup	33.96678	TraesCS2A01G460600	0.154860602	TraesCS2B01G482300	0.508232455	TraesCS2D01G460800	0.336906943
65	Bsup	2.9190566	TraesCS6A01G157800	0.568746834	TraesCS6B01G185600	0.207242504	TraesCS6D01G147200	0.224010662
69	bal	5.4569046	TraesCS2A01G314700	0.359357904	TraesCS2B01G332700	0.373088802	TraesCS2D01G312900	0.267553294
70	bal	0.9335191	TraesCS5A01G187500	0.474105179	TraesCS5B01G196300	0.222542699	TraesCS5D01G203500	0.303352122
73	bal	40.27481	TraesCS5A01G292400	0.330545818	TraesCS5B01G291800	0.35848909	TraesCS5D01G299700	0.310965092
74	Bsup	2.000689	TraesCS3A01G261100	0.534551447	TraesCS3B01G294000	0.093698221	TraesCS3D01G261200	0.371750332
79	Ddom	7.620911	TraesCS2A01G300900	0	TraesCS2B01G317100	0.140780413	TraesCS2D01G299600	0.859219587
82	bal	24.1716	TraesCS3A01G287100	0.270593672	TraesCS3B01G321200	0.426727813	TraesCS3D01G286700	0.302678515
85	Asup	1.5634112	TraesCS2A01G434500	0.171618701	TraesCS2B01G455600	0.429701924	TraesCS2D01G432300	0.398679375
91	Ddom	0.7915514	TraesCS4A01G225300	0	TraesCS4B01G090900	0	TraesCS4D01G088000	1
92	bal	52.69786	TraesCS5A01G091500	0.390484927	TraesCS5B01G098000	0.32656013	TraesCS5D01G103600	0.282954944
94	bal	3.6255238	TraesCS7A01G422900	0.336998477	TraesCS7B01G323300	0.315700644	TraesCS7D01G415300	0.347300878
96	Bdom	2.3870098	TraesCS6A01G408600	0	TraesCS6B01G454800	0.935680281	TraesCS6D01G392500	0.064319719
97	bal	1.96364938	TraesCS4A01G200300	0.290911802	TraesCS4B01G115000	0.423581933	TraesCS4D01G112600	0.285506265
98	bal	19.134974	TraesCS5A01G492100	0.243937097	TraesCS4B01G319800	0.31955894	TraesCS4D01G316400	0.436503964
105	Bdom	70.1861002	TraesCS3A01G175400	0.011671345	TraesCS3B01G205100	0.926807442	TraesCS3D01G180800	0.061521213
110	Bsup	2.05456382	TraesCS1A01G065100	0.404566454	TraesCS1B01G083200	0.119011256	TraesCS1D01G065800	0.47642229
113	Bdom	1.73874216	TraesCS6A01G237200	0.070534529	TraesCS6B01G265700	0.75063401	TraesCS6D01G219800	0.178831461
116	bal	0.64880168	TraesCS7A01G198400	0.256919187	TraesCS7B01G104100	0.25355742	TraesCS7D01G200100	0.489523393
118	Asup	0.7870732	TraesCS2A01G196800	0.208374774	TraesCS2B01G224400	0.324131224	TraesCS2D01G204800	0.467494002
119	bal	47.589224	TraesCS3A01G082100	0.418551477	TraesCS3B01G097200	0.283599707	TraesCS3D01G082300	0.297848816
122	Dsup	0.6053976	TraesCS3A01G078300	0.622044091	TraesCS3B01G093200	0.377955909	TraesCS3D01G078800	0
124	Dsup	2.4244832	TraesCS3A01G353100	0.512938345	TraesCS3B01G385800	0.332238557	TraesCS3D01G347200	0.154823098
131	Bsup	3.05168492	TraesCS2A01G275300	0.394197642	TraesCS2B01G292900	0.065685654	TraesCS2D01G274300	0.540116704
133	Adom	14.2161808	TraesCS2A01G063600	0.68050668	TraesCS2B01G076300	0.150091085	TraesCS2D01G061800	0.169402235
136	Asup	4.4157876	TraesCS7A01G149400	0.075902292	TraesCS7B01G053100	0.479462237	TraesCS7D01G151100	0.444635471
144	bal	2.0685488	TraesCS7A01G501900	0.236510543	TraesCS4B01G329200	0.265919663	TraesCS4D01G326000	0.497569794
145	bal	0.91789136	TraesCS2A01G205200	0.467971809	TraesCS2B01G232600	0.290992084	TraesCS2D01G210900	0.241036107
147	Asup	55.617062	TraesCS6A01G000700	0.203961187	TraesCS6B01G005400	0.33907041	TraesCS6D01G004800	0.456968403
148	Adom	7.0938616	TraesCS4A01G281800	0.774183979	TraesCS4B01G031200	0.201914681	TraesCS4D01G029000	0.02390134
149	Bdom	96.878264	TraesCS6A01G385200	0.179441283	TraesCS6B01G424200	0.692310506	TraesCS6D01G370000	0.128248211
151	Dsup	0.50261398	TraesCS6A01G270200	0.550922599	TraesCS6B01G297500	0.449077401	TraesCS6D01G244800	0
155	Dsup	4.4745472	TraesCS2A01G455700	0.509508538	TraesCS2B01G477700	0.390081928	TraesCS2D01G456000	0.100409534
157	Bdom	4.3777234	TraesCS7A01G202600	0	TraesCS7B01G109600	0.901098502	TraesCS7D01G205900	0.098901498
160	Asup	246.75652	TraesCS1A01G051700	0.187141641	TraesCS1B01G068500	0.334102215	TraesCS1D01G053700	0.478756144
161	Bdom	0.5724076	TraesCS3A01G011000	0	TraesCS3B01G014000	1	TraesCS3D01G000700	0
162	Asup	846.50292	TraesCS2A01G301400	0.133845705	TraesCS2B01G317500	0.23190793	TraesCS2D01G300000	0.634246365
166	Dsup	1.68004812	TraesCS2A01G401700	0.449092137	TraesCS2B01G419800	0.418606819	TraesCS2D01G399100	0.132301044
170	bal	0.59520676	TraesCS4A01G237700	0.27214916	TraesCS4B01G077400	0.299661583	TraesCS4D01G075800	0.428189256
171	bal	17.396166	TraesCS5A01G540700	0.381932433	TraesCS4B01G373500	0.377889013	TraesCS4D01G363800	0.240178554
172	Bsup	15.226376	TraesCS5A01G172900	0.524933576	TraesCS5B01G170300	0.199121183	TraesCS5D01G177400	0.275945241
174	bal	0.53028584	TraesCS2A01G392500	0.515224544	TraesCS2B01G410700	0.238038074	TraesCS2D01G390600	0.246737382
175	bal	20.440364	TraesCS2A01G523000	0.330331202	TraesCS2B01G552700	0.427717823	TraesCS2D01G524900	0.241950975
176	Ddom	1.24307554	TraesCS2A01G100700	0.217835515	TraesCS2B01G117900	0.146325299	TraesCS2D01G100200	0.635839186
177	Asup	19.14715234	TraesCS3A01G352300	0.038893512	TraesCS3B01G384900	0.572807487	TraesCS3D01G346300	0.388299001
179	bal	126.44448	TraesCS7A01G385000	0.247260774	TraesCS7B01G288000	0.297047052	TraesCS7D01G381600	0.455692174
180	Dsup	11.1718322	TraesCS5A01G428700	0.239791572	TraesCS5B01G430700	0.700974904	TraesCS5D01G436800	0.059233525
183	Adom	1.8958174	TraesCS6A01G179700	0.651734603	TraesCS6B01G205600	0.174132699	TraesCS6D01G165300	0.174132699
184	Bsup	7.9199894	TraesCS3A01G104100	0.266155331	TraesCS3B01G122500	0.131759015	TraesCS3D01G106300	0.602085654
185	Asup	2.3531612	TraesCS1A01G277800	0	TraesCS1B01G286700	0.399296657	TraesCS1D01G277000	0.600703343
186	bal	82.09482	TraesCS6A01G096400	0.268920012	TraesCS6B01G124800	0.462159976	TraesCS6D01G087500	0.268920012
187	bal	101.46966	TraesCS6A01G269300	0.333333333	TraesCS6B01G296600	0.333333333	TraesCS6D01G245600	0.333333333
190	Asup	0.63598158	TraesCS5A01G112100	0.196425154	TraesCS5B01G119200	0.375591067	TraesCS5D01G128100	0.427983779
192	bal	7.242571	TraesCS7A01G463600	0.461237591	TraesCS7B01G364200	0.315608918	TraesCS7D01G451400	0.223153491
194	bal	10.746282	TraesCS6A01G068500	0.307815671	TraesCS6B01G092400	0.320971476	TraesCS6D01G066200	0.371212853
195	Asup	1.088117	TraesCS5A01G525800	0	TraesCS4B01G356400	0.308889577	TraesCS4D01G350100	0.691110423
197	Bdom	1.8098142	TraesCS1A01G007600	0.212815879	TraesCS1B01G011200	0.728025009	TraesCS1D01G000900	0.059159111
199	Asup	0.5037982	TraesCS2A01G349900	0	TraesCS2B01G368300	0.605190729	TraesCS2D01G348300	0.394809271
201	Dsup	12.8891436	TraesCS5A01G250800	0.253637798	TraesCS5B01G248800	0.668045315	TraesCS5D01G258500	0.078316887
202	Bsup	38.90777	TraesCS6A01G215300	0.625399297	TraesCS6B01G244900	0	TraesCS6D01G197600	0.374600703
216	Ddom	13.90388	TraesCS1A01G438100	0	TraesCS1B01G473100	0	TraesCS1D01G447200	1
218	Dsup	4.7642002	TraesCS1A01G338900	0.424461172	TraesCS1B01G351300	0.370609531	TraesCS1D01G341000	0.204929297
223	bal	3.5700846	TraesCS1A01G402200	0.445304854	TraesCS1B01G431300	0.236458542	TraesCS1D01G409800	0.318236604
225	Adom	0.84552448	TraesCS7A01G366900	0.623698204	TraesCS7B01G261100	0.204050343	TraesCS7D01G355900	0.172251453
228	bal	0.9161834	TraesCS1A01G443000	0.241672137	TraesCS1B01G477100	0.355614607	TraesCS1D01G451000	0.402713256
232	Dsup	267.9026	TraesCS1A01G286900	0.477283162	TraesCS1B01G296300	0.327012578	TraesCS1D01G285800	0.19570426
235	Asup	1.30042206	TraesCS1A01G220000	0.215726423	TraesCS1B01G233300	0.469526993	TraesCS1D01G221500	0.314746583
236	Bsup	2.3578996	TraesCS5A01G211400	0.521527634	TraesCS5B01G212400	0.159722068	TraesCS5D01G222400	0.318750298
238	Asup	0.50609444	TraesCS4A01G233200	0	TraesCS4B01G082500	0.74495029	TraesCS4D01G081000	0.25504971
244	Adom	2.8284406	TraesCS5A01G296000	0.915783771	TraesCS2B01G462200	0	TraesCS2D01G439800	0.084216229
245	bal	0.99723962	TraesCS5A01G024700	0.50305382	TraesCS5B01G022400	0.24728482	TraesCS5D01G031000	0.24966136
250	Bsup	0.69496314	TraesCS2A01G192300	0.443751046	TraesCS2B01G214200	0.196080615	TraesCS2D01G195200	0.360168339
253	Bdom	0.8128934	TraesCS5A01G355400	0	TraesCS5B01G357800	1	TraesCS5D01G363700	0
255	Dsup	58.820986	TraesCS5A01G449200	0.278205809	TraesCS5B01G456700	0.604653584	TraesCS5D01G455700	0.117140607
257	Adom	7.1500506	TraesCS6A01G241700	0.772275933	TraesCS6B01G282700	0.01653496	TraesCS6D01G223700	0.211189107
258	Bsup	2.3299178	TraesCS1A01G401400	0.303474998	TraesCS1B01G429800	0	TraesCS1D01G408800	0.696525002
259	Dsup	5.2146048	TraesCS5A01G362100	0.419548956	TraesCS5B01G364900	0.381019823	TraesCS5D01G371100	0.199431221
260	Bsup	1.01388514	TraesCS3A01G180700	0.511294051	TraesCS3B01G210400	0.14854296	TraesCS3D01G185600	0.340162989
262	bal	2.1106066	TraesCS6A01G299900	0.443058408	TraesCS6B01G329500	0.29044541	TraesCS6D01G279700	0.266496182
264	bal	28.989036	TraesCS6A01G011700	0.299732147	TraesCS6B01G017900	0.223334988	TraesCS6D01G014600	0.476932865
267	Bsup	0.912897	TraesCS2A01G525900	0.500392049	TraesCS2B01G556000	0	TraesCS2D01G528700	0.499607951
271	bal	4.2148462	TraesCS2A01G524800	0.234863422	TraesCS2B01G554800	0.278742555	TraesCS2D01G527700	0.486394023
273	Asup	3.0395498	TraesCS3A01G011600	0.148696758	TraesCS3B01G014600	0.458713853	TraesCS3D01G000100	0.392589389
274	bal	1.9031572	TraesCS6A01G025300	0.383627164	TraesCS6B01G036100	0.346749811	TraesCS6D01G029000	0.269623024
277	Bdom	1.6847728	TraesCS3A01G472900	0	TraesCS3B01G516100	1	TraesCS3D01G468700	0
279	Dsup	0.58979052	TraesCS5A01G308500	0.692906356	TraesCS5B01G308900	0.307093644	TraesCS5D01G315500	0
281	Bsup	11.394162	TraesCS2A01G246400	0.33900185	TraesCS2B01G270700	0.194766934	TraesCS2D01G248800	0.466231216
283	Bsup	3.10921852	TraesCS4A01G216600	0.344776603	TraesCS4B01G094800	0.204966784	TraesCS4D01G091600	0.450256613
287	Ddom	1.28003984	TraesCS3A01G397100	0.170191578	TraesCS3B01G429100	0.092584493	TraesCS3D01G391000	0.737223929
291	Dsup	7.7540618	TraesCS7A01G272700	0.398903192	TraesCS7B01G170700	0.423514809	TraesCS7D01G272800	0.177582
292	Asup	220.3652	TraesCS7A01G148700	0.128291763	TraesCS7B01G052300	0.337730731	TraesCS7D01G150300	0.533977506
296	Bdom	1.775103	TraesCS3A01G095900	0	TraesCS3B01G111700	1	TraesCS3D01G096300	0
297	bal	88.37484	TraesCS5A01G378000	0.339729498	TraesCS5B01G381600	0.369123837	TraesCS5D01G388000	0.291146666
298	Bsup	0.50806	TraesCS6A01G267000	0.427589261	TraesCS6B01G294400	0	TraesCS6D01G247800	0.572410739
299	Asup	3.3735318	TraesCS5A01G471900	0	TraesCS5B01G484400	0.318630048	TraesCS5D01G484400	0.681369952
300	bal	3.122963	TraesCS7A01G379300	0.357925278	TraesCS7B01G281200	0.289707883	TraesCS7D01G376200	0.352366839
301	Bdom	0.8618924	TraesCS3A01G399300	0	TraesCS3B01G432300	1	TraesCS3D01G393500	0
305	Dsup	72.742714	TraesCS1A01G179400	0.314615977	TraesCS1B01G201100	0.485929904	TraesCS1D01G177700	0.19945412
306	bal	2.225927	TraesCS5A01G245400	0.238882227	TraesCS5B01G242900	0.42028593	TraesCS5D01G252200	0.340831842
309	Dsup	6.6836	TraesCS7A01G416400	0.331371716	TraesCS7B01G316600	0.472332276	TraesCS7D01G409700	0.196296008
310	Asup	1.6186176	TraesCS1A01G189800	0.146075268	TraesCS1B01G197400	0.243730823	TraesCS1D01G186700	0.610193909
311	bal	0.9046296	TraesCS5A01G347000	0.367259926	TraesCS5B01G347900	0.345170443	TraesCS5D01G353400	0.287569631
315	bal	1.3784314	TraesCS1A01G151600	0.399234666	TraesCS1B01G169200	0.331686147	TraesCS1D01G148600	0.269079187
316	bal	2.8562844	TraesCS6A01G343600	0.322822545	TraesCS6B01G375600	0.41573045	TraesCS6D01G324500	0.261447004
320	Asup	4.67886584	TraesCS1A01G093300	0.034728938	TraesCS1B01G121600	0.325461309	TraesCS1D01G101900	0.639809754
326	Adom	1.340073	TraesCS6A01G200700	1	TraesCS6B01G226800	0	TraesCS6D01G189200	0
327	Asup	304.33438	TraesCS5A01G503800	0.139012556	TraesCS4B01G332700	0.325705955	TraesCS4D01G329400	0.535281489
328	Dsup	0.54443726	TraesCS3A01G133600	0.428660963	TraesCS3B01G165900	0.353386173	TraesCS3D01G149900	0.217952864
329	Asup	1.3128384	TraesCS1A01G403700	0.110510479	TraesCS1B01G433200	0.532914942	TraesCS1D01G411500	0.356574579
330	Bsup	6.1033246	TraesCS2A01G517600	0.395870474	TraesCS2B01G546100	0.206544905	TraesCS2D01G519100	0.397584621
332	bal	13.995304	TraesCS7A01G182900	0.520574187	TraesCS7B01G088000	0.23331426	TraesCS7D01G184400	0.246111553
334	Bsup	12.496088	TraesCS4A01G248800	0.401174512	TraesCS4B01G065900	0.219305274	TraesCS4D01G064900	0.379520215
338	Bdom	0.6524054	TraesCS5A01G502100	0	TraesCS4B01G330700	1	TraesCS4D01G327500	0
341	Asup	7.1644004	TraesCS5A01G535100	0.185863146	TraesCS4B01G367400	0.400952884	TraesCS4D01G360100	0.41318397
346	Bsup	1.2163002	TraesCS3A01G490600	0.431659388	TraesCS3B01G551500	0	TraesCS3D01G496500	0.568340612
350	bal	185.5494	TraesCS3A01G186600	0.257232306	TraesCS3B01G216100	0.273046639	TraesCS3D01G190500	0.469721055
356	bal	3.6319136	TraesCS4A01G416800	0.311969976	TraesCS4B01G317400	0.322375951	TraesCS4D01G314000	0.365654073
357	Ddom	3.49818538	TraesCS6A01G178800	0	TraesCS6B01G206200	0.175463366	TraesCS6D01G165500	0.824536634
361	Bsup	4.3954908	TraesCS5A01G151200	0.345140524	TraesCS5B01G149700	0.143518171	TraesCS5D01G156300	0.511341305
366	Ddom	1.1100678	TraesCS5A01G197100	0	TraesCS5B01G186500	0	TraesCS5D01G194000	1
371	Adom	1.62855172	TraesCS3A01G388500	0.676388589	TraesCS3B01G420300	0.173498401	TraesCS3D01G381100	0.15011301
374	Adom	4.9497542	TraesCS1A01G101200	0.703421313	TraesCS1B01G112000	0.197702464	TraesCS1D01G093400	0.098876223
376	Dsup	1.5101938	TraesCS7A01G169000	0.596591378	TraesCS7B01G074100	0.282195967	TraesCS7D01G169900	0.121212655
377	bal	3.35012448	TraesCS4A01G081600	0.320141238	TraesCS4B01G222200	0.386745271	TraesCS4D01G222700	0.293113491
378	Ddom	1.5070546	TraesCS6A01G145400	0	TraesCS6B01G173700	0	TraesCS6D01G134600	1
379	Asup	10.7086358	TraesCS6A01G161400	0.06973187	TraesCS6B01G190000	0.271769127	TraesCS6D01G151500	0.658499003
385	bal	0.70698908	TraesCS5A01G215700	0.225199659	TraesCS5B01G214200	0.543339085	TraesCS5D01G223500	0.231461255
389	bal	35.017378	TraesCS2A01G153400	0.335737073	TraesCS2B01G178500	0.244285166	TraesCS2D01G158700	0.419977761
392	bal	8.412648	TraesCS6A01G277300	0.264850259	TraesCS6B01G305300	0.451700107	TraesCS6D01G257900	0.283449634
394	Bsup	0.514777	TraesCS6A01G302900	0.312351173	TraesCS6B01G332200	0	TraesCS6D01G282500	0.687648827
398	Ddom	2.0762857	TraesCS5A01G502600	0.204882787	TraesCS4B01G331200	0.059181884	TraesCS4D01G328100	0.735935329
399	Bsup	3.2746424	TraesCS4A01G255400	0.317973895	TraesCS4B01G059700	0.200596926	TraesCS4D01G059300	0.481429178
400	Bsup	1.24280342	TraesCS7A01G116000	0.527652555	TraesCS7B01G012600	0.108538984	TraesCS7D01G110600	0.363808461
402	Dsup	11.7035692	TraesCS3A01G149300	0.309822477	TraesCS3B01G176600	0.516819604	TraesCS3D01G157400	0.173357919
403	bal	14.0054906	TraesCS2A01G306300	0.220923914	TraesCS2B01G323000	0.421956115	TraesCS2D01G304700	0.357119971
404	bal	2.06016994	TraesCS4A01G021600	0.368982541	TraesCS4B01G281900	0.379007666	TraesCS4D01G280500	0.252009793
406	Dsup	0.68078256	TraesCS2A01G275900	0.509626745	TraesCS2B01G293600	0.301152015	TraesCS2D01G274900	0.18922124
407	Asup	1.29600506	TraesCS2A01G158500	0.174377807	TraesCS2B01G184200	0.349618187	TraesCS2D01G165400	0.476004006
411	Ddom	1.44531064	TraesCS1A01G396700	0.105695506	TraesCS1B01G424900	0	TraesCS1D01G404600	0.894304494
412	Bsup	1.92094456	TraesCS4A01G326000	0.269669834	TraesCS5B01G538900	0.171432412	TraesCS5D01G557100	0.558897754
416	Bsup	31.5368102	TraesCS5A01G064500	0.415003037	TraesCS5B01G068200	0.09265256	TraesCS5D01G075300	0.492344403
417	Asup	7.145184	TraesCS3A01G533700	0	TraesCS3B01G610500	0.59921452	TraesCS3D01G539000	0.40078548
419	Asup	2.0112552	TraesCS2A01G457700	0.207842744	TraesCS2B01G480100	0.287367212	TraesCS2D01G458400	0.504790044
422	Asup	5.2612768	TraesCS3A01G347100	0.194216278	TraesCS3B01G378800	0.400452985	TraesCS3D01G340700	0.405330736
424	bal	4.2972164	TraesCS6A01G368800	0.231504143	TraesCS6B01G404800	0.354354275	TraesCS6D01G352300	0.414141582
425	bal	2.39466806	TraesCS6A01G172000	0.23882024	TraesCS6B01G199900	0.231767738	TraesCS6D01G161400	0.529412022
428	Ddom	6.016524	TraesCS2A01G290400	0	TraesCS2B01G306900	0	TraesCS2D01G288300	1
429	Bsup	1.1066329	TraesCS2A01G059400	0.247622495	TraesCS2B01G069400	0.212798029	TraesCS2D01G058900	0.539579476
430	bal	11.089238	TraesCS7A01G443800	0.280576898	TraesCS7B01G342500	0.293188224	TraesCS7D01G432900	0.426234877
432	Bdom	1.055987	TraesCS5A01G387600	0	TraesCS5B01G392700	1	TraesCS5D01G397500	0
438	bal	8.166728	TraesCS1A01G194500	0.324445972	TraesCS1B01G209400	0.366773082	TraesCS1D01G198200	0.308780946
439	Asup	2.0495334	TraesCS7A01G257600	0	TraesCS7B01G154600	0.337358249	TraesCS7D01G258600	0.662641751
442	Asup	2.2627157	TraesCS2A01G184300	0.163578836	TraesCS2B01G223100	0.455347316	TraesCS2D01G203400	0.381073849
445	Dsup	4.6166966	TraesCS1A01G309600	0.547264899	TraesCS1B01G320700	0.288027288	TraesCS1D01G309100	0.164707813
447	Dsup	6.2029038	TraesCS1A01G337200	0.254371219	TraesCS1B01G349800	0.549073645	TraesCS1D01G339000	0.196555136
448	Asup	3.6831001	TraesCS4A01G325800	0.20756012	TraesCS5B01G538700	0.375877919	TraesCS5D01G557000	0.416561961
449	Dsup	65.07795	TraesCS2A01G331500	0.535796841	TraesCS2B01G350700	0.373913438	TraesCS2D01G331400	0.090289722
451	Bsup	4.2941796	TraesCS4A01G312100	0.475066762	TraesCS4B01G000800	0.180756017	TraesCS4D01G002100	0.344177221
452	Asup	5.5726786	TraesCS4A01G268000	0.209364775	TraesCS4B01G046400	0.457185168	TraesCS4D01G045700	0.333450058
453	bal	11.905398	TraesCS4A01G317700	0.28259954	TraesCS5B01G561600	0.342542097	TraesCS5D01G568200	0.374858363
456	Dsup	11.86192	TraesCS1A01G151700	0.313201404	TraesCS1B01G169300	0.519671689	TraesCS1D01G148700	0.167126907
458	bal	1.388895	TraesCS2A01G045100	0.293698516	TraesCS2B01G057300	0.465709071	TraesCS2D01G043700	0.240592413
459	Bsup	1.53094902	TraesCS2A01G500600	0.730845956	TraesCS2B01G528500	0	TraesCS2D01G500800	0.269154044
460	bal	4.5207424	TraesCS1A01G157900	0.29837378	TraesCS1B01G174100	0.283817853	TraesCS1D01G155400	0.417808367
462	bal	2.5596474	TraesCS5A01G283800	0.333415454	TraesCS5B01G282300	0.39883212	TraesCS5D01G291000	0.267752426
463	Bsup	2.657956	TraesCS2A01G295700	0.44233742	TraesCS2B01G312200	0.191745763	TraesCS2D01G293600	0.365916817
464	Asup	0.70136302	TraesCS2A01G436300	0.150662206	TraesCS2B01G456900	0.563112096	TraesCS2D01G433600	0.286225698
465	bal	9.0853	TraesCS2A01G542900	0.281987166	TraesCS2B01G572700	0.434791146	TraesCS2D01G544100	0.283221688
466	bal	3.2166602	TraesCS2A01G379600	0.38400158	TraesCS2B01G396500	0.3390332	TraesCS2D01G375800	0.27696522
467	Dsup	1.546212	TraesCS2A01G286900	0.408441663	TraesCS2B01G303900	0.379663979	TraesCS2D01G285500	0.211894359
473	bal	4.2270182	TraesCS2A01G321500	0.278561895	TraesCS2B01G361000	0.366347133	TraesCS2D01G342000	0.355090972
474	Dsup	1.5651736	TraesCS4A01G210200	0.506984912	TraesCS4B01G113600	0.363739588	TraesCS4D01G111200	0.1292755
479	Asup	1.0785544	TraesCS3A01G099100	0.204732557	TraesCS3B01G115400	0.460449097	TraesCS3D01G099500	0.334818346
482	Bdom	1.0063682	TraesCS2A01G267200	0	TraesCS2B01G275300	0.810874588	TraesCS2D01G256900	0.189125412
490	bal	2.6815986	TraesCS2A01G262400	0.300268728	TraesCS2B01G279700	0.261935847	TraesCS2D01G261600	0.437795425
492	bal	9.144362	TraesCS5A01G035300	0.315873978	TraesCS5B01G035000	0.371503665	TraesCS5D01G043500	0.312622357
493	bal	12.268356	TraesCS3A01G092900	0.351591688	TraesCS3B01G108100	0.285707229	TraesCS3D01G093200	0.362701082
494	bal	8.2254228	TraesCS5A01G332800	0.422275922	TraesCS5B01G332800	0.32534206	TraesCS5D01G338500	0.252382017
495	Ddom	1.34969974	TraesCS1A01G306000	0.129202025	TraesCS1B01G316700	0	TraesCS1D01G305700	0.870797975
497	Ddom	10.228857	TraesCS4A01G312200	0.14920582	TraesCS4B01G000900	0.19488238	TraesCS4D01G002000	0.655911799
500	Bsup	3.4632114	TraesCS7A01G228000	0.505179672	TraesCS7B01G191600	0.212145121	TraesCS7D01G226500	0.282675207
501	Bsup	10.2109906	TraesCS2A01G263800	0.322156794	TraesCS2B01G278400	0.121881671	TraesCS2D01G260200	0.555961534
506	bal	1.6953592	TraesCS4A01G186800	0.492423081	TraesCS4B01G131900	0.250412656	TraesCS4D01G126700	0.257164263
513	Bsup	2.9868874	TraesCS6A01G416500	0.416590194	TraesCS6B01G472900	0.186395041	TraesCS6D01G401700	0.397014765
514	bal	1.66254416	TraesCS4A01G135000	0.33910511	TraesCS4B01G170100	0.29447521	TraesCS4D01G172200	0.366419681
517	bal	37.184726	TraesCS5A01G468800	0.377915491	TraesCS5B01G481300	0.223118546	TraesCS5D01G481700	0.398965963
519	Asup	1.4705398	TraesCS6A01G255000	0.094279665	TraesCS6B01G270500	0.606330954	TraesCS6D01G236300	0.299389381
523	Dsup	7.59840842	TraesCS5A01G111600	0.608503484	TraesCS5B01G119600	0.293074033	TraesCS5D01G128500	0.098422483
525	bal	252.09378	TraesCS2A01G526500	0.323802515	TraesCS2B01G556800	0.247152548	TraesCS2D01G529200	0.429044937
528	Asup	2.2629344	TraesCS4A01G223400	0	TraesCS4B01G093200	0.554290571	TraesCS4D01G089900	0.445709429
529	Bdom	2.0994714	TraesCS4A01G176000	0.132441909	TraesCS4B01G141700	0.687390074	TraesCS4D01G136700	0.180168018
535	Adom	0.603797	TraesCS1A01G171800	1	TraesCS1B01G184900	0	TraesCS1D01G172300	0
536	Bsup	1.9782604	TraesCS1A01G065400	0.395451074	TraesCS1B01G083500	0.169256787	TraesCS1D01G066100	0.435292138
540	Dsup	198.37054	TraesCS5A01G166100	0.315160003	TraesCS5B01G163500	0.479984276	TraesCS5D01G170700	0.204855721
542	bal	12.16618	TraesCS7A01G255000	0.474653342	TraesCS7B01G151300	0.281798724	TraesCS7D01G253600	0.243547934
543	Adom	2.771026	TraesCS4A01G077900	1	TraesCS4B01G234000	0	TraesCS4D01G235100	0
544	bal	7.43001	TraesCS1A01G311300	0.268425749	TraesCS1B01G322800	0.387014553	TraesCS1D01G311300	0.344559698
545	Asup	3.1819758	TraesCS7A01G325600	0.14762199	TraesCS7B01G226300	0.470622687	TraesCS7D01G322300	0.381755323
549	Adom	2.96238502	TraesCS2A01G136600	0.798385282	TraesCS2B01G160500	0.161909069	TraesCS2D01G139300	0.039705649
553	bal	2.7324224	TraesCS2A01G271800	0.319538443	TraesCS2B01G290000	0.433997174	TraesCS2D01G270400	0.246464383
556	Dsup	1.15978098	TraesCS4A01G122300	0.445246602	TraesCS4B01G182200	0.360073882	TraesCS4D01G183600	0.194679516
557	Asup	4.5630516	TraesCS3A01G234700	0.055805987	TraesCS3B01G265100	0.448844365	TraesCS3D01G235100	0.495349647
560	bal	2.7034308	TraesCS3A01G291000	0.315564504	TraesCS3B01G325700	0.272093297	TraesCS3D01G290800	0.412342199
562	bal	3.7651204	TraesCS3A01G282200	0.238996023	TraesCS3B01G315900	0.237361228	TraesCS3D01G282200	0.52364275
564	Asup	1.5304354	TraesCS1A01G248000	0.201803487	TraesCS1B01G258400	0.379777284	TraesCS1D01G247400	0.418419229
565	Bsup	0.83255832	TraesCS5A01G232200	0.547268088	TraesCS5B01G230500	0.216849626	TraesCS5D01G235800	0.235882286
567	bal	36.059124	TraesCS1A01G362100	0.234063645	TraesCS1B01G379300	0.289551682	TraesCS1D01G367000	0.476384673
568	bal	102.20604	TraesCS7A01G460000	0.226599328	TraesCS7B01G360800	0.355032834	TraesCS7D01G448000	0.418367838
569	bal	1.78124562	TraesCS3A01G379100	0.266948934	TraesCS3B01G412000	0.257925125	TraesCS3D01G372600	0.47512594
570	Ddom	1.0745116	TraesCS2A01G327500	0.184542075	TraesCS2B01G354500	0	TraesCS2D01G335400	0.815457925
571	Asup	1.59262484	TraesCS1A01G153800	0.067704105	TraesCS1B01G171300	0.239233491	TraesCS1D01G152200	0.693062404
572	Asup	6.6286816	TraesCS3A01G135600	0.181990579	TraesCS3B01G169400	0.27170682	TraesCS3D01G151600	0.546302601
574	bal	10.589439	TraesCS6A01G255600	0.283329362	TraesCS6B01G270000	0.362265461	TraesCS6D01G236800	0.354405177
581	Asup	4.0797976	TraesCS1A01G215300	0.205943599	TraesCS1B01G228800	0.525555483	TraesCS1D01G217800	0.268500918
583	bal	16.011094	TraesCS3A01G282700	0.230156415	TraesCS3B01G316400	0.300729981	TraesCS3D01G282700	0.469113603
587	Dsup	2.8395034	TraesCS3A01G338000	0.431881927	TraesCS3B01G369600	0.385306248	TraesCS3D01G331400	0.182811825
589	Dsup	1.4951501	TraesCS2A01G287800	0.514129117	TraesCS2B01G304500	0.371624093	TraesCS2D01G286100	0.11424679
590	Asup	5.8623596	TraesCS4A01G202000	0.063057817	TraesCS4B01G106200	0.26068551	TraesCS4D01G102900	0.676256673
591	Bsup	1.471239013	TraesCS3A01G188900	0.278135501	TraesCS3B01G218300	0.132929464	TraesCS3D01G192600	0.588935035
593	bal	25.829762	TraesCS3A01G414300	0.388170205	TraesCS3B01G449100	0.35605059	TraesCS3D01G408800	0.255779205
596	Dsup	3.2092452	TraesCS7A01G189800	0.509202787	TraesCS7B01G094700	0.490797213	TraesCS7D01G190900	0
599	Asup	1.6036216	TraesCS1A01G406400	0.195464441	TraesCS1B01G436600	0.38518239	TraesCS1D01G414800	0.419353169
601	bal	1551.0822	TraesCS5A01G488000	0.319934559	TraesCS5B01G501800	0.364785567	TraesCS5D01G502900	0.315279874
602	Asup	0.53016848	TraesCS2A01G255500	0.208272133	TraesCS2B01G287000	0.497639128	TraesCS2D01G267200	0.294088739
603	Bsup	8.24217982	TraesCS1A01G201700	0.394045031	TraesCS1B01G216000	0.024559501	TraesCS1D01G205300	0.581395469
605	Dsup	3.3570672	TraesCS3A01G266400	0.480795082	TraesCS3B01G299900	0.43632865	TraesCS3D01G266600	0.082876268
606	Dsup	0.98887424	TraesCS3A01G313700	0.462612314	TraesCS3B01G158200	0.349048146	TraesCS3D01G140600	0.188339541
609	bal	44.81463	TraesCS5A01G180600	0.389658065	TraesCS5B01G178400	0.234291034	TraesCS5D01G185100	0.376050901
610	Dsup	1.80266792	TraesCS3A01G398900	0.594059054	TraesCS3B01G431200	0.248964324	TraesCS3D01G392900	0.156976622
612	Bsup	3.1737442	TraesCS6A01G313500	0.254054816	TraesCS6B01G343200	0	TraesCS6D01G292600	0.745945184
615	Bdom	2.9749988	TraesCS7A01G177000	0.12456005	TraesCS7B01G082000	0.734515254	TraesCS7D01G178300	0.140924695
618	Asup	3.429708	TraesCS4A01G239100	0.189252263	TraesCS4B01G075900	0.366653313	TraesCS4D01G074500	0.444094424
620	bal	10.761898	TraesCS2A01G267300	0.293299193	TraesCS2B01G275400	0.328433144	TraesCS2D01G256800	0.378267662
622	Asup	4.398893	TraesCS6A01G246000	0.172597742	TraesCS6B01G278500	0.371954944	TraesCS6D01G228300	0.455447314
623	bal	0.8856619	TraesCS3A01G535000	0.392804071	TraesCS3B01G612100	0.220810266	TraesCS3D01G540500	0.386385663
624	bal	5.8173084	TraesCS2A01G337000	0.221984312	TraesCS2B01G344900	0.252405941	TraesCS2D01G325900	0.525609748
626	Ddom	1.5718418	TraesCS3A01G422700	0.216724609	TraesCS3B01G458000	0	TraesCS3D01G417900	0.783275391
628	Bsup	10.921312	TraesCS2A01G374700	0.382336664	TraesCS2B01G391700	0.218291172	TraesCS2D01G371100	0.399372163
630	Adom	1.3479364	TraesCS2A01G159100	0.647171187	TraesCS2B01G184700	0.208454197	TraesCS2D01G166200	0.144374616
633	Bsup	5.3010578	TraesCS1A01G252500	0.304316999	TraesCS1B01G265500	0.219989263	TraesCS1D01G252200	0.475693738
634	Bsup	5.7196374	TraesCS2A01G328700	0.623753527	TraesCS2B01G353600	0.1461921	TraesCS2D01G334000	0.230054374
635	Bsup	1.22753518	TraesCS2A01G371900	0.602261028	TraesCS2B01G389000	0.137486715	TraesCS2D01G368200	0.260252256
638	bal	5.2197088	TraesCS2A01G138200	0.239362932	TraesCS2B01G162100	0.382799132	TraesCS2D01G141200	0.377837936
639	Adom	1.11002532	TraesCS3A01G034400	0.888182983	TraesCS3B01G050000	0	TraesCS3D01G045900	0.111817017
640	bal	2.8436424	TraesCS5A01G184900	0.519869165	TraesCS5B01G182900	0.256691981	TraesCS5D01G189900	0.223438854
641	Bsup	0.74295942	TraesCS4A01G117200	0.392200425	TraesCS4B01G187200	0.201120567	TraesCS4D01G188500	0.406679008
642	Ddom	19.731344	TraesCS7A01G421100	0.093350863	TraesCS7B01G321500	0.179764136	TraesCS7D01G413500	0.726885001
644	Asup	237.38778	TraesCS4A01G270400	0.10166985	TraesCS4B01G043700	0.383115761	TraesCS4D01G041200	0.515214389
646	Asup	13.706846	TraesCS2A01G551600	0	TraesCS2B01G582800	0.514739131	TraesCS2D01G552700	0.485260869
647	bal	28.694002	TraesCS2A01G498700	0.265444046	TraesCS2B01G526800	0.293443278	TraesCS2D01G499000	0.441112676
650	Bsup	26.879816	TraesCS7A01G315500	0.593045875	TraesCS7B01G216500	0.102269673	TraesCS7D01G312500	0.304684452
651	Adom	7.20112228	TraesCS6A01G091400	0.716869649	TraesCS6B01G119600	0.150388781	TraesCS6D01G080300	0.13274157
652	Bsup	1.083388	TraesCS3A01G414200	0.478895096	TraesCS3B01G449000	0.172781312	TraesCS3D01G408700	0.348323592
653	Bsup	15.18153	TraesCS2A01G238800	0.386232086	TraesCS2B01G261100	0.138105975	TraesCS2D01G234900	0.475661939
654	Dsup	76.718036	TraesCS6A01G386400	0.500413227	TraesCS6B01G425400	0.290254615	TraesCS6D01G371000	0.209332158
658	bal	2.217855	TraesCS2A01G134700	0.269640441	TraesCS2B01G158100	0.354724182	TraesCS2D01G136800	0.375635377
660	Dsup	1.6125354	TraesCS4A01G109400	0.722477162	TraesCS4B01G194800	0.277522838	TraesCS4D01G195500	0
662	bal	1.2784974	TraesCS3A01G396400	0.243849381	TraesCS3B01G428400	0.329643377	TraesCS3D01G390400	0.426507242
663	Asup	2.3787848	TraesCS7A01G156900	0.218892184	TraesCS7B01G061100	0.403975088	TraesCS7D01G157300	0.377132728
664	Dsup	2.7783064	TraesCS4A01G260000	0.357503838	TraesCS4B01G054600	0.44595139	TraesCS4D01G054700	0.196544773
667	Bsup	1.8428532	TraesCS7A01G195700	0.58528102	TraesCS7B01G101400	0.125088097	TraesCS7D01G197200	0.289630883
668	bal	12.069734	TraesCS7A01G254800	0.311999088	TraesCS7B01G150900	0.390781272	TraesCS7D01G253300	0.29721964
669	Asup	2.7031726	TraesCS4A01G351500	0.059319409	TraesCS5B01G522000	0.614217605	TraesCS5D01G520900	0.326462986
671	bal	4.0877822	TraesCS4A01G095100	0.448118102	TraesCS4B01G209400	0.258938306	TraesCS4D01G210200	0.292943592
673	bal	22.418556	TraesCS4A01G049500	0.393437383	TraesCS4B01G255400	0.255451689	TraesCS4D01G255100	0.351110928
674	Bsup	1.42857954	TraesCS5A01G379900	0.239071981	TraesCS5B01G383500	0.191735911	TraesCS5D01G389400	0.569192108
676	bal	113.22056	TraesCS2A01G441600	0.388974405	TraesCS2B01G461800	0.341483914	TraesCS2D01G439300	0.26954168
678	Asup	0.593304	TraesCS5A01G266800	0	TraesCS5B01G266400	0.52147668	TraesCS5D01G274700	0.47852332
680	Bsup	12.402694	TraesCS2A01G183600	0.56439351	TraesCS2B01G210200	0.179417955	TraesCS2D01G191500	0.256188535
684	Asup	1.2546354	TraesCS5A01G256200	0	TraesCS5B01G255400	0.327893665	TraesCS5D01G264300	0.672106335
687	Asup	32.1307756	TraesCS5A01G049400	0.208703291	TraesCS5B01G054600	0.399087285	TraesCS5D01G060200	0.392209424
689	Adom	2.6725386	TraesCS5A01G046400	1	TraesCS5B01G050900	0	TraesCS5D01G056600	0
690	bal	1.20839592	TraesCS7A01G435400	0.344170973	TraesCS7B01G335100	0.386989721	TraesCS7D01G426100	0.268839306
691	Adom	1.2436316	TraesCS2A01G569400	1	TraesCS2B01G627600	0	TraesCS2D01G580300	0
694	Ddom	2.7519034	TraesCS2A01G576900	0	TraesCS2B01G610500	0.045548619	TraesCS2D01G587800	0.954451381
698	Asup	5.588538	TraesCS2A01G262600	0.219830661	TraesCS2B01G279500	0.387706767	TraesCS2D01G261400	0.392462573
701	bal	1.37364	TraesCS1A01G025700	0.434434204	TraesCS1B01G032600	0.33520544	TraesCS1D01G026100	0.230360356
702	Bsup	4.2044692	TraesCS2A01G410900	0.457024159	TraesCS2B01G429800	0.125781204	TraesCS2D01G408300	0.417194637
703	Bdom	4.473471	TraesCS4A01G022200	0.217750154	TraesCS4B01G281100	0.782249846	TraesCS4D01G279800	0
707	Bsup	3.686916	TraesCS6A01G061000	0.535218323	TraesCS6B01G081400	0.188449479	TraesCS6D01G063600	0.276332197
709	bal	15.721174	TraesCS4A01G117900	0.273996713	TraesCS4B01G186500	0.405270879	TraesCS4D01G187800	0.320732408
711	bal	6.545222	TraesCS6A01G357500	0.243270893	TraesCS6B01G389500	0.397283698	TraesCS6D01G339500	0.359445409
713	Adom	0.654284	TraesCS2A01G076800	1	TraesCS2B01G091700	0	TraesCS2D01G075400	0
716	bal	10.161326	TraesCS2A01G374500	0.381042002	TraesCS2B01G391500	0.339959568	TraesCS2D01G370900	0.27899843
727	bal	55.96394	TraesCS3A01G343300	0.450940731	TraesCS3B01G375500	0.256480155	TraesCS3D01G337200	0.292579114
730	Bsup	0.5270408	TraesCS5A01G305300	0.486377146	TraesCS5B01G305800	0	TraesCS5D01G312300	0.513622854
731	Ddom	0.62447012	TraesCS7A01G146300	0	TraesCS7B01G048900	0.165709962	TraesCS7D01G147900	0.834290038
732	Bdom	1.2460378	TraesCS1A01G201000	0.200644635	TraesCS1B01G215400	0.799355365	TraesCS1D01G204400	0
735	Asup	5.739572228	TraesCS2A01G210000	0.075720316	TraesCS2B01G236200	0.575379117	TraesCS2D01G216800	0.348900568
739	Bsup	1.6380376	TraesCS2A01G253200	0.532413053	TraesCS2B01G272800	0.211741415	TraesCS2D01G253800	0.255845531
741	Bsup	0.7821992	TraesCS3A01G268400	0.274158296	TraesCS3B01G302800	0	TraesCS3D01G268500	0.725841704
742	bal	0.57836224	TraesCS5A01G343000	0.307387979	TraesCS5B01G342800	0.331008124	TraesCS5D01G348900	0.361603897
744	bal	5.768424	TraesCS3A01G116700	0.289770308	TraesCS3B01G135700	0.285920036	TraesCS3D01G118500	0.424309655
752	Asup	1.03851986	TraesCS5A01G049300	0	TraesCS5B01G054400	0.233956104	TraesCS5D01G059900	0.766043896
753	bal	0.87855146	TraesCS3A01G190200	0.509407838	TraesCS3B01G219100	0.238909056	TraesCS3D01G193700	0.251683106
758	bal	59.07132	TraesCS5A01G372100	0.359337492	TraesCS5B01G374200	0.320027722	TraesCS5D01G381600	0.320634785
759	bal	12.49394	TraesCS1A01G423700	0.396364798	TraesCS1B01G455700	0.300043861	TraesCS1D01G432300	0.303591341
760	Asup	16.970366	TraesCS4A01G062600	0.206922821	TraesCS4B01G239400	0.399518431	TraesCS4D01G239400	0.393558748
762	bal	29.681024	TraesCS1A01G074400	0.456026719	TraesCS1B01G093300	0.25028402	TraesCS1D01G077300	0.293689261
763	bal	2.7903652	TraesCS7A01G321600	0.33702119	TraesCS7B01G222500	0.321086071	TraesCS7D01G318600	0.341892739
765	Bsup	3.1705996	TraesCS5A01G314400	0.323258604	TraesCS5B01G315100	0.194884211	TraesCS5D01G320600	0.481857186
766	bal	6.4788894	TraesCS2A01G427000	0.279103329	TraesCS2B01G447400	0.434353764	TraesCS2D01G425100	0.286542907
767	Asup	2.2852385	TraesCS5A01G523600	0.211170528	TraesCS4B01G354300	0.363797512	TraesCS4D01G348000	0.425031961
768	bal	3.4145168	TraesCS5A01G443300	0.237446599	TraesCS5B01G447900	0.373503507	TraesCS5D01G450800	0.389049894
769	Asup	3.6294302	TraesCS4A01G132800	0.092402659	TraesCS4B01G171900	0.318594693	TraesCS4D01G173900	0.589002648
772	Bsup	0.59911872	TraesCS1A01G377900	0.292210065	TraesCS1B01G398700	0	TraesCS1D01G384900	0.707789935
773	Asup	0.6073596	TraesCS7A01G418800	0	TraesCS7B01G319000	0.598531084	TraesCS7D01G411400	0.401468916
774	bal	1.3381366	TraesCS5A01G167100	0.337088157	TraesCS5B01G164100	0.333709428	TraesCS5D01G171400	0.329202415
776	bal	0.83917238	TraesCS2A01G249800	0.381058061	TraesCS2B01G271100	0.312341071	TraesCS2D01G251200	0.306600868
779	bal	8.2896156	TraesCS1A01G182600	0.472712872	TraesCS1B01G198100	0.262946161	TraesCS1D01G185900	0.264340967
780	Asup	1.3878788	TraesCS7A01G378900	0	TraesCS7B01G280800	0.415897555	TraesCS7D01G375800	0.584102445
781	bal	0.85745032	TraesCS2A01G563500	0.26061279	TraesCS2B01G622700	0.390812613	TraesCS2D01G571900	0.348574597
782	bal	4.5269194	TraesCS1A01G141100	0.308774616	TraesCS1B01G157500	0.367161828	TraesCS1D01G140100	0.324063556
784	Bsup	24.046456	TraesCS4A01G053100	0.435226297	TraesCS4B01G251400	0.165150823	TraesCS4D01G251400	0.39962288
787	Bsup	37.808452	TraesCS6A01G323500	0.571715023	TraesCS6B01G354100	0.153328256	TraesCS6D01G303300	0.274956721
788	Asup	2.1412298	TraesCS3A01G437800	0.120278169	TraesCS3B01G471800	0.347284911	TraesCS3D01G430100	0.53243692
790	bal	5.016874201	TraesCS1A01G240200	0.415755492	TraesCS1B01G252300	0.263954795	TraesCS1D01G240300	0.320289713
791	Bsup	184.26514	TraesCS4A01G049100	0.444042644	TraesCS4B01G255700	0.185448859	TraesCS4D01G255800	0.370508497
792	Bsup	6.3730948	TraesCS1A01G246500	0.271697386	TraesCS1B01G257200	0.152079897	TraesCS1D01G245800	0.576222717
795	bal	4.0102506	TraesCS3A01G105700	0.436359713	TraesCS3B01G124200	0.277002589	TraesCS3D01G107900	0.286637698
798	Asup	0.9994258	TraesCS2A01G217600	0.138334232	TraesCS2B01G243100	0.387387238	TraesCS2D01G223400	0.474278531
799	bal	49.697282	TraesCS5A01G484800	0.373421468	TraesCS5B01G498100	0.315928666	TraesCS5D01G498300	0.310649866
800	Dsup	95.54142	TraesCS5A01G105200	0.364630126	TraesCS5B01G108200	0.458567394	TraesCS5D01G115800	0.17680248
802	Asup	0.89384246	TraesCS2A01G434900	0.162000337	TraesCS2B01G458000	0.335887087	TraesCS2D01G434900	0.502112576
803	Asup	14.660302	TraesCS3A01G200600	0.150415319	TraesCS3B01G226200	0.230404531	TraesCS3D01G203300	0.619180151
804	Dsup	0.62299778	TraesCS3A01G331100	0.234942057	TraesCS3B01G361200	0.765057943	TraesCS3D01G324500	0
805	Asup	1.28521286	TraesCS6A01G353100	0.106547876	TraesCS6B01G385800	0.250589587	TraesCS6D01G335500	0.642862537
807	Bsup	13.9538892	TraesCS4A01G071700	0.544050758	TraesCS4B01G227600	0.154120415	TraesCS4D01G228500	0.301828826
809	Ddom	1.08278454	TraesCS2A01G463200	0.12160423	TraesCS2B01G484900	0.094743835	TraesCS2D01G463900	0.783651935
810	Asup	0.89904282	TraesCS2A01G129200	0.186121102	TraesCS2B01G151500	0.360516955	TraesCS2D01G131800	0.453361943
812	Ddom	1.75517056	TraesCS6A01G147100	0.07667207	TraesCS6B01G175300	0.15571706	TraesCS6D01G136400	0.76761087
813	Asup	1.03499388	TraesCS2A01G010000	0.19037299	TraesCS2B01G012400	0.510395868	TraesCS2D01G010600	0.299231141
816	Dsup	1.6212588	TraesCS1A01G065800	0.436687591	TraesCS1B01G084000	0.563312409	TraesCS1D01G066800	0
817	Bsup	4.7660758	TraesCS5A01G090200	0.403415321	TraesCS5B01G096000	0.163572682	TraesCS5D01G102300	0.433011997
818	bal	3.5538592	TraesCS7A01G236100	0.227912575	TraesCS7B01G134100	0.385148067	TraesCS7D01G236100	0.386939359
819	Bdom	2.395064	TraesCS5A01G038700	0	TraesCS5B01G040500	0.889621321	TraesCS5D01G046000	0.110378679
820	bal	89.37156	TraesCS2A01G105400	0.359400239	TraesCS2B01G122300	0.366178234	TraesCS2D01G105000	0.274421527
821	Bsup	31.192594	TraesCS7A01G312300	0.276310845	TraesCS7B01G212000	0.206404443	TraesCS7D01G308700	0.517284712
822	Bsup	65.366788	TraesCS7A01G251500	0.460718064	TraesCS7B01G139600	0.108129957	TraesCS7D01G249600	0.431151979
827	Dsup	0.84182844	TraesCS4A01G043100	0.621845705	TraesCS4B01G263700	0.378154295	TraesCS4D01G263900	0
830	bal	11.00116	TraesCS4A01G001900	0.274064917	TraesCS4B01G303200	0.28941748	TraesCS4D01G301700	0.436517604
832	Bsup	2.41924942	TraesCS4A01G291100	0.442848923	TraesCS4B01G023100	0.068061283	TraesCS4D01G020700	0.489089794
835	Asup	1.44822502	TraesCS5A01G132400	0	TraesCS5B01G132500	0.403398472	TraesCS5D01G140600	0.596601528
836	Ddom	1.59458114	TraesCS7A01G126900	0.092566716	TraesCS7B01G026300	0	TraesCS7D01G124700	0.907433284
838	Bsup	143.4124	TraesCS7A01G307300	0.369205592	TraesCS7B01G207600	0.214633602	TraesCS7D01G304100	0.416160806
845	Dsup	20.596278	TraesCS5A01G123900	0.459958736	TraesCS5B01G123500	0.348921878	TraesCS5D01G131800	0.191119386
847	bal	50.4619	TraesCS1A01G072600	0.33720173	TraesCS1B01G091500	0.268722343	TraesCS1D01G075500	0.394075927
849	Dsup	18.9912398	TraesCS6A01G252000	0.44241535	TraesCS6B01G273500	0.343130837	TraesCS6D01G233500	0.214453814
850	bal	87.66924	TraesCS1A01G069900	0.275511228	TraesCS1B01G088400	0.248938396	TraesCS1D01G072500	0.475550375
854	Dsup	33.63995908	TraesCS2A01G583900	0.564181364	TraesCS2B01G602700	0.394954583	TraesCS2D01G595900	0.040864053
856	Asup	5.3660602	TraesCS3A01G347000	0.154896548	TraesCS3B01G378700	0.309895517	TraesCS3D01G340600	0.535207935
857	bal	32.172256	TraesCS3A01G007600	0.23720326	TraesCS3B01G006300	0.431735406	TraesCS3D01G003100	0.331061334
858	Bsup	54.766782	TraesCS7A01G424800	0.551480239	TraesCS7B01G325100	0.198894432	TraesCS7D01G416800	0.249625329
859	Adom	1.9276772	TraesCS5A01G169900	0.783162658	TraesCS5B01G166700	0	TraesCS5D01G174300	0.216837342
864	Bsup	0.51106718	TraesCS3A01G514200	0.402704631	TraesCS3B01G582900	0	TraesCS3D01G520500	0.597295369
865	Adom	4.2815214	TraesCS5A01G011400	0.740472767	TraesCS5B01G009300	0.124885561	TraesCS5D01G016300	0.134641672
866	Asup	10.2883522	TraesCS4A01G275000	0	TraesCS4B01G038500	0.612027843	TraesCS4D01G035400	0.387972157
868	Asup	6.57297248	TraesCS2A01G532700	0.018438124	TraesCS2B01G562200	0.530899408	TraesCS2D01G534500	0.450662468
869	bal	44.670904	TraesCS1A01G185200	0.296200408	TraesCS1B01G193100	0.296694332	TraesCS1D01G191700	0.40710526
870	bal	2.7975744	TraesCS2A01G325200	0.451875525	TraesCS2B01G356700	0.302197718	TraesCS2D01G337500	0.245926757
872	bal	4.51945196	TraesCS5A01G207600	0.315796121	TraesCS5B01G205900	0.345400322	TraesCS5D01G213700	0.338803557
873	Asup	0.53053	TraesCS3A01G252600	0	TraesCS3B01G284200	0.291574086	TraesCS3D01G253200	0.708425914
875	Asup	3.765585	TraesCS4A01G262200	0.183890843	TraesCS4B01G052600	0.361055666	TraesCS4D01G052800	0.455053491
876	Asup	3.395781	TraesCS3A01G385700	0.191952013	TraesCS3B01G417900	0.33813541	TraesCS3D01G378800	0.469912577
879	Dsup	6.9553752	TraesCS4A01G178000	0.466638234	TraesCS4B01G138000	0.373852441	TraesCS4D01G132800	0.159509325
880	Dsup	2.5822917	TraesCS3A01G023700	0.288588079	TraesCS3B01G021100	0.630808905	TraesCS3D01G022500	0.080603016
882	Ddom	22.570182	TraesCS2A01G324700	0.186086847	TraesCS2B01G357600	0.176278065	TraesCS2D01G338200	0.637635089
883	Dsup	253.10062	TraesCS4A01G224300	0.554229302	TraesCS4B01G091800	0.258492453	TraesCS4D01G088800	0.187278245
884	Bsup	16.391243	TraesCS3A01G402700	0.522670672	TraesCS3B01G436300	0.19555814	TraesCS3D01G397700	0.281771187
885	Bsup	1.07310184	TraesCS5A01G030700	0.293864224	TraesCS5B01G030500	0	TraesCS5D01G038900	0.706135776
888	bal	5.09604	TraesCS4A01G254200	0.325449957	TraesCS4B01G060300	0.33370421	TraesCS4D01G060000	0.340845833
889	Bsup	1.66353606	TraesCS5A01G198300	0.556482316	TraesCS5B01G197000	0.199203581	TraesCS5D01G204200	0.244314103
891	bal	103.78334	TraesCS3A01G158800	0.458132298	TraesCS3B01G189800	0.234350138	TraesCS3D01G166500	0.307517565
892	Bsup	16.575562	TraesCS1A01G260700	0.265286329	TraesCS1B01G271300	0.168319361	TraesCS1D01G260700	0.56639431
893	Ddom	1.9354586	TraesCS3A01G164100	0.122109768	TraesCS3B01G202000	0	TraesCS3D01G177800	0.877890232
895	Ddom	12.5603786	TraesCS3A01G381400	0.070490487	TraesCS3B01G414100	0.204539965	TraesCS3D01G374600	0.724969548
898	Dsup	0.91130846	TraesCS7A01G460700	0.604980228	TraesCS7B01G361900	0.275949375	TraesCS7D01G448600	0.119070397
900	Asup	5.745009	TraesCS1A01G145900	0.209764023	TraesCS1B01G164100	0.503804607	TraesCS1D01G144500	0.28643137
901	Dsup	19.44691	TraesCS5A01G103400	0.295497845	TraesCS5B01G107600	0.489577419	TraesCS5D01G115200	0.214924736
903	Asup	1.0037589	TraesCS4A01G222500	0.12967885	TraesCS4B01G094000	0.623504509	TraesCS4D01G090800	0.246816641
904	bal	14.953242	TraesCS3A01G149200	0.279147224	TraesCS3B01G176500	0.462733366	TraesCS3D01G157300	0.25811941
906	Bsup	1.8924014	TraesCS1A01G347800	0.444430975	TraesCS1B01G362400	0.167396727	TraesCS1D01G350700	0.388172298
907	Dsup	25.851626	TraesCS3A01G048500	0.288671127	TraesCS3B01G050500	0.60977441	TraesCS3D01G030800	0.101554463
909	bal	4.6288896	TraesCS4A01G316700	0.405720629	TraesCS5B01G562300	0.346494719	TraesCS5D01G567100	0.247784652
910	bal	32.837642	TraesCS2A01G218500	0.267266876	TraesCS2B01G243900	0.384404093	TraesCS2D01G224900	0.34832903
913	Asup	7.6558154	TraesCS2A01G497500	0.111881407	TraesCS2B01G525700	0.553764397	TraesCS2D01G497500	0.334354196
914	Asup	0.75039932	TraesCS1A01G256000	0.206232223	TraesCS1B01G266700	0.473045471	TraesCS1D01G255300	0.320722306
915	Asup	3.15431314	TraesCS3A01G494600	0.040193137	TraesCS3B01G556300	0.607203507	TraesCS3D01G501800	0.352603356
916	bal	225.6997	TraesCS4A01G110700	0.338917597	TraesCS4B01G193400	0.34321366	TraesCS4D01G194400	0.317868743
920	bal	1.633845	TraesCS7A01G189700	0.233527783	TraesCS7B01G094600	0.467778278	TraesCS7D01G190800	0.29869394
922	bal	2.705429	TraesCS7A01G351000	0.373186212	TraesCS7B01G231900	0.310507724	TraesCS7D01G327800	0.316306065
923	Asup	0.9319322	TraesCS1A01G159200	0.211646942	TraesCS1B01G175600	0.309857734	TraesCS1D01G156600	0.478495324
924	Asup	0.7676756	TraesCS3A01G235200	0	TraesCS3B01G264700	0.503955317	TraesCS3D01G235800	0.496044683
928	bal	3.4384138	TraesCS4A01G118300	0.411753757	TraesCS4B01G186100	0.294828156	TraesCS4D01G187200	0.293418087
934	Asup	4.4678776	TraesCS1A01G427600	0.216003142	TraesCS1B01G462500	0.389615866	TraesCS1D01G437300	0.394380992
935	Bsup	1.0270756	TraesCS2A01G179600	0.73623558	TraesCS2B01G206800	0	TraesCS2D01G188200	0.26376442
939	Bsup	3.3923452	TraesCS3A01G432400	0.430270717	TraesCS3B01G468300	0.157603242	TraesCS3D01G425600	0.412126042
940	bal	43.756026	TraesCS6A01G027900	0.358323811	TraesCS6B01G039500	0.238836543	TraesCS6D01G031100	0.402839645
943	Dsup	18.857278	TraesCS2A01G058600	0.599280235	TraesCS2B01G070800	0.230722271	TraesCS2D01G057800	0.169997494
944	Ddom	4.23664196	TraesCS5A01G079600	0.027274516	TraesCS5B01G086300	0	TraesCS5D01G092600	0.972725484
949	bal	2.5541938	TraesCS3A01G123700	0.308357886	TraesCS3B01G144100	0.314469247	TraesCS3D01G125300	0.377172868
950	bal	5.83093	TraesCS5A01G505500	0.282071985	TraesCS4B01G335800	0.382111601	TraesCS4D01G331300	0.335816414
951	bal	172.3616	TraesCS6A01G302500	0.277269647	TraesCS6B01G331700	0.416514119	TraesCS6D01G282000	0.306216234
952	Asup	1.02139446	TraesCS7A01G279000	0.166890331	TraesCS7B01G181200	0.478139269	TraesCS7D01G278800	0.3549704
956	Asup	2.55909408	TraesCS4A01G299000	0.044945468	TraesCS4B01G014400	0.438636629	TraesCS4D01G012600	0.516417904
957	bal	52.25702	TraesCS3A01G175900	0.354606137	TraesCS3B01G205600	0.34650579	TraesCS3D01G181600	0.298888073
958	bal	1.046368	TraesCS6A01G123700	0.334463783	TraesCS6B01G151800	0.323978562	TraesCS6D01G113800	0.341557655
960	Adom	0.7332786	TraesCS1A01G343600	0.858624812	TraesCS3B01G188300	0.141375188	TraesCS2D01G244000	0
967	Asup	47.585764	TraesCS7A01G443500	0.205746492	TraesCS7B01G342300	0.523197652	TraesCS7D01G432700	0.271055856
968	Bsup	2.05856104	TraesCS7A01G328400	0.2991238	TraesCS7B01G229000	0.199337125	TraesCS7D01G325100	0.501539075
970	bal	8.933078	TraesCS3A01G037100	0.25345105	TraesCS3B01G046800	0.429836838	TraesCS3D01G042600	0.316712112
971	bal	359.62716	TraesCS5A01G503900	0.324071297	TraesCS4B01G332800	0.429877154	TraesCS4D01G329500	0.24605155
972	bal	1.1837268	TraesCS7A01G128400	0.260377479	TraesCS7B01G028300	0.375325117	TraesCS7D01G127200	0.364297404
973	bal	2.5017502	TraesCS5A01G130700	0.374345368	TraesCS5B01G130600	0.363777167	TraesCS5D01G138200	0.261877465
974	bal	3.9208318	TraesCS5A01G250100	0.462790574	TraesCS5B01G248100	0.26966737	TraesCS5D01G257700	0.267542056
977	bal	1.44767814	TraesCS1A01G313400	0.397146979	TraesCS1B01G325200	0.344639866	TraesCS1D01G313900	0.258213155
979	bal	1.03735	TraesCS2A01G428000	0.348633537	TraesCS2B01G448400	0.337787632	TraesCS2D01G426000	0.313578831
981	Dsup	27.021336	TraesCS4A01G128500	0.458807588	TraesCS4B01G176300	0.382953012	TraesCS4D01G178100	0.1582394
983	Bsup	1.0989612	TraesCS7A01G338400	0.407021649	TraesCS7B01G249600	0	TraesCS7D01G345600	0.592978351
988	Asup	3.6012986	TraesCS2A01G525400	0.029374959	TraesCS2B01G555300	0.31595675	TraesCS2D01G528300	0.654668291
990	Asup	4.813225	TraesCS4A01G214000	0.200458487	TraesCS4B01G102300	0.362230729	TraesCS4D01G099000	0.437310784
991	Bsup	1.2489114	TraesCS6A01G214600	0.401178338	TraesCS6B01G244700	0.210201781	TraesCS6D01G197400	0.388619881
992	bal	6.204518	TraesCS3A01G325100	0.330447555	TraesCS3B01G354000	0.22966232	TraesCS3D01G318500	0.439890125
996	bal	3.6184464	TraesCS1A01G288200	0.34079018	TraesCS1B01G297600	0.313027547	TraesCS1D01G287200	0.346182273
997	bal	6.9872538	TraesCS7A01G456600	0.385260658	TraesCS7B01G357300	0.297790213	TraesCS7D01G445300	0.316949128
1002	Ddom	2.321207	TraesCS3A01G182100	0.132606011	TraesCS3B01G212200	0.216402156	TraesCS3D01G186800	0.650991833
1004	bal	11.811834	TraesCS7A01G205300	0.270037997	TraesCS7B01G112700	0.413496329	TraesCS7D01G208200	0.316465673
1005	bal	49.08972	TraesCS4A01G042100	0.42077824	TraesCS4B01G262900	0.297949224	TraesCS4D01G263000	0.281272535
1006	Bsup	2.5182978	TraesCS7A01G235800	0.414991349	TraesCS7B01G133700	0	TraesCS7D01G235800	0.585008651
1007	Dsup	2.901025	TraesCS7A01G257000	0.323252643	TraesCS7B01G153200	0.513851415	TraesCS7D01G257400	0.162895942
1008	bal	8.162488	TraesCS7A01G391700	0.375120184	TraesCS7B01G293600	0.367747187	TraesCS7D01G387300	0.257132629
1009	bal	37.601422	TraesCS3A01G190600	0.35880026	TraesCS3B01G220500	0.304219931	TraesCS3D01G194900	0.336979809
1010	bal	10.51974	TraesCS2A01G182700	0.430125269	TraesCS2B01G209200	0.225794934	TraesCS2D01G190500	0.344079797
1011	Bsup	1.643555	TraesCS3A01G094600	0.591944291	TraesCS3B01G110100	0.086560778	TraesCS3D01G094800	0.32149493
1013	Dsup	18.7179408	TraesCS5A01G379800	0.436622142	TraesCS5B01G383400	0.348429203	TraesCS5D01G389300	0.214948655
1014	Asup	1.1556606	TraesCS4A01G189400	0	TraesCS4B01G128900	0.58897396	TraesCS4D01G123500	0.41102604
1016	Dsup	3.6544992	TraesCS1A01G278200	0.552260895	TraesCS1B01G287100	0.333044265	TraesCS1D01G277300	0.11469484
1018	Asup	3.1062604	TraesCS5A01G135400	0.215676123	TraesCS5B01G134300	0.480317748	TraesCS5D01G142000	0.304006129
1019	Dsup	0.62223966	TraesCS4A01G179000	0.552972564	TraesCS4B01G139200	0.447027436	TraesCS4D01G133900	0
1020	Adom	6.05588268	TraesCS7A01G412000	0.753219017	TraesCS7B01G311200	0.082906725	TraesCS7D01G405200	0.163874258
1021	bal	29.522164	TraesCS3A01G181900	0.355088468	TraesCS3B01G211700	0.396650259	TraesCS3D01G186500	0.248261272
1022	Dsup	1.635664	TraesCS4A01G258600	0.409230747	TraesCS4B01G055900	0.49512406	TraesCS4D01G056100	0.095645194
1023	Bdom	7.9478348	TraesCS5A01G287300	0.036371642	TraesCS5B01G286600	0.80853593	TraesCS5D01G294800	0.155092428
1024	Asup	12.2419846	TraesCS3A01G374100	0.09556707	TraesCS3B01G406300	0.503748714	TraesCS3D01G366800	0.400684216
1027	Bsup	0.52185946	TraesCS7A01G174800	0.379531225	TraesCS7B01G079600	0	TraesCS7D01G176100	0.620468775
1028	Asup	1.4520202	TraesCS1A01G332300	0	TraesCS1B01G345900	0.636529712	TraesCS1D01G334900	0.363470288
1034	Adom	1.2584784	TraesCS5A01G420300	1	TraesCS5B01G422100	0	TraesCS5D01G428500	0
1038	Bsup	1.37808824	TraesCS2A01G303100	0.418724856	TraesCS2B01G319700	0.100289108	TraesCS2D01G301700	0.480986036
1039	Dsup	4.6547166	TraesCS3A01G001500	0.473833788	TraesCS3B01G000400	0.407944063	TraesCS3D01G010000	0.118222149
1040	bal	17.457004	TraesCS4A01G271100	0.319758304	TraesCS4B01G043000	0.323841021	TraesCS4D01G040300	0.356400674
1041	Bsup	1.577959	TraesCS7A01G176700	0.683885956	TraesCS7B01G081700	0	TraesCS7D01G178000	0.316114044
1042	bal	8.404392	TraesCS5A01G426400	0.431398964	TraesCS5B01G428300	0.279289448	TraesCS5D01G434400	0.289311589
1044	Bdom	1.1424742	TraesCS3A01G418500	0	TraesCS3B01G453700	1	TraesCS3D01G414000	0
1048	bal	12.656035	TraesCS1A01G119800	0.442019242	TraesCS1B01G139200	0.324862408	TraesCS1D01G120700	0.23311835
1050	bal	6.689664	TraesCS2A01G036500	0.416507316	TraesCS2B01G049600	0.261961737	TraesCS2D01G035600	0.321530947
1051	Ddom	15.610476	TraesCS3A01G488700	0	TraesCS3B01G536600	0	TraesCS3D01G484600	1
1053	Asup	8.8970818	TraesCS4A01G064800	0.153814681	TraesCS4B01G242200	0.332781474	TraesCS4D01G241800	0.513403844
1055	bal	10.70489	TraesCS5A01G271500	0.247969479	TraesCS5B01G271800	0.434926095	TraesCS5D01G279100	0.317104426
1058	bal	2.0066966	TraesCS4A01G269900	0.449328015	TraesCS4B01G044200	0.277877184	TraesCS4D01G041700	0.272794801
1059	Ddom	19.7857372	TraesCS4A01G007900	0.198326661	TraesCS4B01G297000	0.107126461	TraesCS4D01G295900	0.694546878
1061	Dsup	2.2884468	TraesCS4A01G262100	0.365307334	TraesCS4B01G052800	0.439986719	TraesCS4D01G053000	0.194705946
1063	bal	15.500176	TraesCS5A01G425000	0.274856621	TraesCS5B01G427000	0.394732679	TraesCS5D01G433400	0.3304107
1064	Bsup	23.6645178	TraesCS6A01G315600	0.28537512	TraesCS6B01G346000	0.085441386	TraesCS6D01G294800	0.629183494
1065	bal	2.3990258	TraesCS6A01G297000	0.519355648	TraesCS6B01G326800	0.225072194	TraesCS6D01G277200	0.255572158
1067	Asup	2.4537246	TraesCS2A01G303800	0.177108711	TraesCS2B01G320400	0.419788105	TraesCS2D01G302300	0.403103184
1069	bal	1.9638654	TraesCS5A01G093400	0.397051142	TraesCS5B01G099500	0.289175725	TraesCS5D01G105700	0.313773133
1070	Ddom	17.72869596	TraesCS3A01G283700	0.092061424	TraesCS3B01G317400	0.066826515	TraesCS3D01G283600	0.841112061
1072	bal	18.872608	TraesCS3A01G219800	0.359453129	TraesCS3B01G250200	0.350122357	TraesCS3D01G232800	0.290424514
1073	Dsup	1.0985052	TraesCS5A01G340800	0.734781592	TraesCS5B01G339300	0.265218408	TraesCS5D01G346000	0
1075	bal	134.93098	TraesCS6A01G360900	0.372415734	TraesCS6B01G393700	0.332369334	TraesCS6D01G344400	0.295214931
1076	bal	14.420792	TraesCS5A01G236400	0.374107053	TraesCS5B01G234700	0.276723498	TraesCS5D01G243400	0.349169449
1078	Bsup	5.2628126	TraesCS2A01G179700	0.616378018	TraesCS2B01G206900	0.137885814	TraesCS2D01G188300	0.245736168
1080	Bsup	22.172948	TraesCS6A01G227000	0.504395717	TraesCS6B01G254700	0.166402952	TraesCS6D01G208000	0.329201331
1082	bal	389.76702	TraesCS3A01G376800	0.281366802	TraesCS3B01G409300	0.43049589	TraesCS3D01G369800	0.288137308
1084	Asup	5.7257768	TraesCS5A01G248300	0.076064579	TraesCS5B01G246000	0.603980232	TraesCS5D01G255200	0.319955189
1085	Dsup	7.2092578	TraesCS7A01G432600	0.324736896	TraesCS7B01G333000	0.52935574	TraesCS7D01G424300	0.145907364
1087	bal	1.80086294	TraesCS1A01G232600	0.393988351	TraesCS1B01G245800	0.227338856	TraesCS1D01G233900	0.378672793
1090	Dsup	0.557437569	TraesCS2A01G519400	0.2480051	TraesCS2B01G547400	0.564547884	TraesCS2D01G520700	0.187447016
1091	Bdom	0.56201044	TraesCS1A01G417900	0	TraesCS1B01G448000	0.795471344	TraesCS1D01G425500	0.204528656
1093	Bsup	2.2831866	TraesCS7A01G240500	0.285531721	TraesCS7B01G136100	0.216356561	TraesCS7D01G239500	0.498111718
1096	bal	17.548432	TraesCS7A01G206400	0.377017958	TraesCS7B01G113600	0.229580398	TraesCS7D01G209200	0.393401644
1097	bal	40.375262	TraesCS7A01G363100	0.346840399	TraesCS7B01G264800	0.334724812	TraesCS7D01G359900	0.318434788
1100	Bsup	7.7990476	TraesCS3A01G103100	0.695494152	TraesCS3B01G120700	0.0770909	TraesCS3D01G105500	0.227414947
1101	bal	0.85058152	TraesCS7A01G120200	0.475396409	TraesCS7B01G018500	0.253766059	TraesCS7D01G117900	0.270837532
1102	bal	20.104474	TraesCS4A01G135400	0.32755137	TraesCS4B01G169800	0.394159827	TraesCS4D01G171900	0.278288803
1104	Dsup	0.818229	TraesCS2A01G334300	0.517681969	TraesCS2B01G347500	0.309756291	TraesCS2D01G328500	0.17256174
1106	Bsup	1.1554468	TraesCS4A01G021900	0.424001694	TraesCS4B01G281500	0.204470859	TraesCS4D01G280200	0.371527447
1108	Dsup	1.5540391	TraesCS1A01G215100	0.336408524	TraesCS1B01G228600	0.512586331	TraesCS1D01G217700	0.151005145
1109	bal	13.245676	TraesCS2A01G382000	0.351847954	TraesCS2B01G399300	0.27612362	TraesCS2D01G378500	0.372028426
1110	Bsup	7.4451252	TraesCS5A01G064400	0.467862649	TraesCS5B01G068300	0.156221577	TraesCS5D01G075200	0.375915774
1111	bal	6.0477484	TraesCS4A01G079700	0.377176438	TraesCS4B01G224300	0.224768643	TraesCS4D01G224900	0.398054919
1114	Bsup	4.0819227	TraesCS3A01G217400	0.394724819	TraesCS3B01G247700	0.194467107	TraesCS3D01G219400	0.410808073
1115	Bsup	5.4728994	TraesCS5A01G178400	0.36304888	TraesCS5B01G176100	0.166705677	TraesCS5D01G182900	0.470245442
1118	Asup	0.6894512	TraesCS5A01G090100	0	TraesCS5B01G095900	0.494766272	TraesCS5D01G102200	0.505233728
1122	Bdom	1.6499564	TraesCS2A01G207800	0	TraesCS2B01G234400	0.798074543	TraesCS2D01G214600	0.201925457
1123	Asup	1.71875638	TraesCS2A01G304000	0.122890657	TraesCS2B01G320700	0.551810257	TraesCS2D01G302600	0.325299086
1124	Asup	8.507052	TraesCS4A01G004500	0.176502741	TraesCS4B01G300500	0.378231613	TraesCS4D01G299300	0.445265645
1125	bal	124.373984	TraesCS2A01G450500	0.340884795	TraesCS2B01G472100	0.279348967	TraesCS2D01G450100	0.379766238
1126	Dsup	0.7402059	TraesCS2A01G128200	0.701324591	TraesCS2B01G150300	0.298675409	TraesCS2D01G130700	0
1127	bal	2.6165962	TraesCS4A01G254300	0.506224843	TraesCS4B01G060200	0.248978501	TraesCS4D01G059900	0.244796656
1129	bal	27.572907	TraesCS7A01G160200	0.414064712	TraesCS7B01G065100	0.25630509	TraesCS7D01G160900	0.329630198
1130	bal	90.56658	TraesCS4A01G066500	0.272728638	TraesCS4B01G244100	0.415059065	TraesCS4D01G243400	0.312212297
1131	bal	5.1484418	TraesCS4A01G293800	0.443184965	TraesCS4B01G019700	0.279894006	TraesCS4D01G018000	0.276921029
1132	Bsup	0.6293528	TraesCS5A01G336800	0.598219631	TraesCS5B01G335800	0	TraesCS5D01G341500	0.401780369
1137	Dsup	0.5186304	TraesCS2A01G555500	0.436361231	TraesCS2B01G588300	0.563638769	TraesCS2D01G559000	0
1140	Dsup	51.340586	TraesCS6A01G123900	0.229978287	TraesCS6B01G152000	0.663642211	TraesCS6D01G114200	0.106379503
1145	Dsup	62.269518	TraesCS6A01G178600	0.321030267	TraesCS6B01G206000	0.478256151	TraesCS6D01G166000	0.200713582
1148	Bsup	29.160326	TraesCS4A01G005200	0.314073786	TraesCS4B01G299800	0.162629458	TraesCS4D01G298700	0.523296756
1149	Bdom	0.599196	TraesCS4A01G415800	0	TraesCS4B01G316600	1	TraesCS4D01G313200	0
1152	Asup	6.8613662	TraesCS3A01G278300	0.178068152	TraesCS3B01G312500	0.316799211	TraesCS3D01G278600	0.505132637
1153	Asup	4.463775	TraesCS3A01G166100	0.190184093	TraesCS3B01G199800	0.326320659	TraesCS3D01G175600	0.483495248
1155	Dsup	3.08785938	TraesCS4A01G177900	0.467170497	TraesCS4B01G137900	0.323448796	TraesCS4D01G132700	0.209380707
1156	bal	28.429092	TraesCS5A01G228600	0.413583592	TraesCS5B01G227400	0.292484895	TraesCS5D01G239000	0.293931512
1158	Asup	1.8355096	TraesCS1A01G125200	0	TraesCS1B01G144200	0.404751683	TraesCS1D01G128700	0.595248317
1159	Bsup	1.9963332	TraesCS7A01G201700	0.418561691	TraesCS7B01G108600	0.199644228	TraesCS7D01G204800	0.381794081
1160	Ddom	13.76453	TraesCS1A01G155600	0.089867885	TraesCS1B01G173000	0.036962599	TraesCS1D01G154300	0.873169516
1161	bal	0.96691276	TraesCS6A01G244800	0.249088222	TraesCS6B01G279500	0.448259448	TraesCS6D01G227000	0.30265233
1162	Bsup	12.6342216	TraesCS1A01G107500	0.354251029	TraesCS1B01G129500	0.141791497	TraesCS1D01G111600	0.503957474
1163	bal	13.769114	TraesCS7A01G338700	0.346798058	TraesCS7B01G250000	0.246574326	TraesCS7D01G345900	0.406627616
1165	Asup	35.261142	TraesCS4A01G405900	0.1208557	TraesCS4B01G305400	0.493022943	TraesCS4D01G303600	0.386121357
1167	bal	3.4121214	TraesCS1A01G214000	0.297310289	TraesCS1B01G227800	0.319732352	TraesCS1D01G216900	0.382957359
1172	Bsup	38.985622	TraesCS3A01G308600	0.228287239	TraesCS3B01G151600	0.212518861	TraesCS3D01G133900	0.5591939
1173	bal	7.5240622	TraesCS1A01G207000	0.247257446	TraesCS1B01G220800	0.53256976	TraesCS1D01G210300	0.220172794
1174	bal	8.415388	TraesCS5A01G095800	0.292947634	TraesCS5B01G101700	0.257504942	TraesCS5D01G108400	0.449547424
1176	Dsup	1.205878	TraesCS2A01G205900	0.606488219	TraesCS2B01G233100	0.280084387	TraesCS2D01G210300	0.113427395
1177	bal	9.652646	TraesCS5A01G185400	0.238548891	TraesCS5B01G183400	0.429173928	TraesCS5D01G190400	0.332277181
1179	Dsup	128.54736	TraesCS5A01G277500	0.470448557	TraesCS5B01G277200	0.310433135	TraesCS5D01G284800	0.219118308
1180	bal	33.68962	TraesCS5A01G357200	0.397479224	TraesCS5B01G359700	0.303108138	TraesCS5D01G366300	0.299412638
1182	Asup	65.777772	TraesCS6A01G187600	0.052721336	TraesCS6B01G217000	0.557231704	TraesCS6D01G178600	0.39004696
1183	bal	50.782828	TraesCS6A01G322000	0.353857016	TraesCS6B01G352800	0.35567968	TraesCS6D01G301800	0.290463304
1184	bal	2.2562508	TraesCS1A01G137300	0.246890461	TraesCS1B01G155800	0.373497397	TraesCS1D01G138200	0.379612142
1186	bal	35.625938	TraesCS5A01G093100	0.453571777	TraesCS5B01G099200	0.248492826	TraesCS5D01G105400	0.297935398
1187	bal	6.4306356	TraesCS2A01G395100	0.325503998	TraesCS2B01G413200	0.424780219	TraesCS2D01G392500	0.249715782
1189	Asup	2.5392886	TraesCS6A01G385500	0.207415731	TraesCS6B01G424600	0.293810558	TraesCS6D01G370300	0.498773712
1191	Bsup	0.65189602	TraesCS6A01G252100	0.754452497	TraesCS6B01G272200	0	TraesCS6D01G233600	0.245547503
1194	Bsup	35.880636	TraesCS5A01G165600	0.387364929	TraesCS5B01G162700	0.208039122	TraesCS5D01G169800	0.40459595
1196	Dsup	177.966186	TraesCS7A01G435500	0.694415286	TraesCS7B01G335200	0.257959678	TraesCS7D01G426200	0.047625036
1199	Dsup	10.9042072	TraesCS6A01G137400	0.315125615	TraesCS6B01G165700	0.630113852	TraesCS6D01G126800	0.054760533
1200	Asup	11.0479092	TraesCS3A01G204800	0.11996688	TraesCS3B01G236900	0.393513191	TraesCS3D01G210600	0.486519929
1201	Bsup	15.1954118	TraesCS3A01G041900	0.3525391	TraesCS3B01G041800	0.187462902	TraesCS3D01G038400	0.459997998
1202	Bsup	1.67524398	TraesCS3A01G403000	0.473849296	TraesCS3B01G436800	0.148640319	TraesCS3D01G397900	0.377510385
1203	Dsup	3.8853918	TraesCS1A01G308700	0.749580518	TraesCS1B01G319300	0.250419482	TraesCS1D01G308000	0
1205	Bsup	391.84183	TraesCS3A01G231100	0.550832462	TraesCS3B01G260400	0.064252278	TraesCS3D01G222300	0.38491526
1206	bal	4.6903198	TraesCS3A01G117000	0.30118522	TraesCS3B01G136000	0.456985641	TraesCS3D01G118800	0.241829139
1208	Bsup	2.720104	TraesCS5A01G176700	0.465455365	TraesCS5B01G173200	0.214603927	TraesCS5D01G180200	0.319940708
1213	Asup	1.34529344	TraesCS6A01G396300	0.121044402	TraesCS6B01G436300	0.231810392	TraesCS6D01G381200	0.647145206
1214	Bsup	1.8013102	TraesCS2A01G259900	0.297960784	TraesCS2B01G282000	0	TraesCS2D01G263600	0.702039216
1215	Ddom	259.274264	TraesCS3A01G146500	0.212940842	TraesCS3B01G173800	0.132954901	TraesCS3D01G155300	0.654104258
1216	Bsup	0.790342416	TraesCS3A01G081100	0.445190602	TraesCS3B01G095900	0	TraesCS3D01G081100	0.554809398
1219	bal	79.219088	TraesCS5A01G229000	0.302950042	TraesCS5B01G227700	0.301796784	TraesCS5D01G238700	0.395253174
1220	Ddom	1.6607654	TraesCS2A01G197200	0	TraesCS2B01G224700	0	TraesCS2D01G205100	1
1221	Ddom	0.8305847	TraesCS2A01G106000	0	TraesCS2B01G123000	0.16541918	TraesCS2D01G105600	0.83458082
1223	bal	12.001654	TraesCS1A01G083300	0.305289421	TraesCS1B01G100700	0.313423633	TraesCS1D01G084500	0.381286946
1225	Bdom	0.5337814	TraesCS2A01G354700	0	TraesCS2B01G374400	1	TraesCS2D01G354200	0
1227	Bdom	0.6000494	TraesCS5A01G212400	0	TraesCS5B01G211300	1	TraesCS5D01G219600	0
1230	bal	12.53686	TraesCS7A01G171800	0.371432241	TraesCS7B01G076600	0.311054124	TraesCS7D01G172300	0.317513636
1233	bal	3.4226892	TraesCS3A01G159100	0.348558964	TraesCS3B01G190000	0.356103557	TraesCS3D01G166600	0.295337479
1234	Asup	4.32951834	TraesCS7A01G251800	0.216650414	TraesCS7B01G139300	0.256967615	TraesCS7D01G249800	0.526381972
1235	Adom	0.8116322	TraesCS3A01G168300	1	TraesCS3B01G198100	0	TraesCS3D01G174400	0
1236	bal	9.775328	TraesCS6A01G412800	0.258262843	TraesCS6B01G462100	0.279448833	TraesCS6D01G397000	0.462288324
1238	bal	23.207396	TraesCS3A01G211200	0.347331514	TraesCS3B01G241700	0.408286307	TraesCS3D01G214000	0.244382179
1242	bal	4.038372	TraesCS5A01G082700	0.312536785	TraesCS5B01G088800	0.228599891	TraesCS5D01G095200	0.458863324
1243	bal	1.8901362	TraesCS2A01G131500	0.25022218	TraesCS2B01G153900	0.351055231	TraesCS2D01G133600	0.398722589
1245	bal	10.98492	TraesCS2A01G282700	0.274257983	TraesCS2B01G300000	0.327328556	TraesCS2D01G281400	0.398413461
1246	bal	16.955174	TraesCS2A01G474300	0.380409425	TraesCS2B01G497800	0.252804483	TraesCS2D01G474000	0.366786091
1247	Ddom	2.52235118	TraesCS2A01G396100	0.09734631	TraesCS2B01G414400	0.107542916	TraesCS2D01G393800	0.795110774
1248	Dsup	1.212194	TraesCS5A01G391400	0.224606127	TraesCS5B01G396300	0.565362475	TraesCS5D01G401100	0.210031398
1249	bal	9.922982	TraesCS5A01G278000	0.310391574	TraesCS5B01G277300	0.350149784	TraesCS5D01G284900	0.339458643
1251	Dsup	3.041295	TraesCS3A01G098700	0.451659178	TraesCS3B01G114800	0.361961927	TraesCS3D01G099100	0.186378895
1252	bal	6.045094	TraesCS6A01G419600	0.351959457	TraesCS6B01G469000	0.384699394	TraesCS6D01G406500	0.263341149
1255	Dsup	4.5832424	TraesCS7A01G155700	0.450181732	TraesCS7B01G059800	0.415389769	TraesCS7D01G156100	0.1344285
1256	bal	18.238636	TraesCS5A01G135100	0.314694037	TraesCS5B01G133900	0.28101301	TraesCS5D01G139400	0.404292953
1259	Dsup	0.7410764	TraesCS7A01G185400	0.35896299	TraesCS7B01G090600	0.64103701	TraesCS7D01G187100	0
1261	bal	0.51167384	TraesCS2A01G193900	0.280170274	TraesCS2B01G212900	0.479498112	TraesCS2D01G193900	0.240331614
1262	Bdom	1.4424408	TraesCS7A01G532900	0.196506505	TraesCS7B01G450000	0.621302032	TraesCS7D01G520100	0.182191463
1263	bal	827.6006	TraesCS7A01G314100	0.38170707	TraesCS7B01G215000	0.278852384	TraesCS7D01G311300	0.339440547
1264	bal	39.909994	TraesCS3A01G269800	0.481411248	TraesCS3B01G303700	0.258447646	TraesCS3D01G269500	0.260141107
1265	Dsup	10.7420038	TraesCS6A01G190800	0.340672752	TraesCS6B01G222100	0.452773997	TraesCS6D01G180300	0.20655325
1266	Asup	0.779002	TraesCS3A01G184400	0	TraesCS3B01G214300	0.608077515	TraesCS3D01G188500	0.391922485
1268	bal	6.345154	TraesCS5A01G011300	0.296153569	TraesCS5B01G009200	0.305072186	TraesCS5D01G016200	0.398774246
1269	Asup	0.70185218	TraesCS5A01G163500	0	TraesCS5B01G160800	0.721671278	TraesCS5D01G168500	0.278328722
1270	bal	3.4417472	TraesCS3A01G065100	0.32550601	TraesCS3B01G078600	0.3435354	TraesCS3D01G065800	0.33095859
1271	Dsup	9.506321	TraesCS2A01G163200	0.362974067	TraesCS2B01G189000	0.514344719	TraesCS2D01G170100	0.122681214
1273	Ddom	1.0548658	TraesCS2A01G558000	0	TraesCS2B01G622400	0.185422449	TraesCS2D01G571600	0.814577551
1274	Adom	68.69678	TraesCS1A01G192200	0.653829772	TraesCS1B01G207000	0.210778438	TraesCS1D01G195600	0.13539179
1275	Bdom	1.00960242	TraesCS3A01G155500	0	TraesCS3B01G182000	0.864363618	TraesCS3D01G163000	0.135636382
1276	Bsup	27.767046	TraesCS1A01G319500	0.255143669	TraesCS1B01G331800	0.219732412	TraesCS1D01G319300	0.525123918
1277	Asup	110.64942	TraesCS3A01G158100	0.146929464	TraesCS3B01G185100	0.532402971	TraesCS3D01G165800	0.320667564
1281	Asup	6.9648274	TraesCS3A01G046900	0.133060498	TraesCS3B01G035900	0.441364563	TraesCS3D01G033000	0.42557494
1284	bal	1.35414782	TraesCS4A01G040800	0.2405482	TraesCS4B01G261500	0.235047899	TraesCS4D01G261800	0.524403901
1286	Asup	5.0684758	TraesCS4A01G264900	0.137034372	TraesCS4B01G049900	0.583468505	TraesCS4D01G050300	0.279497122
1287	Asup	5.987218	TraesCS4A01G085300	0	TraesCS4B01G218900	0.428112689	TraesCS4D01G219100	0.571887311
1290	bal	15.502682	TraesCS1A01G325400	0.289713999	TraesCS1B01G338500	0.304811516	TraesCS1D01G327000	0.405474485
1291	Bsup	0.93578118	TraesCS1A01G368700	0.33300627	TraesCS1B01G387600	0.133315333	TraesCS1D01G374500	0.533678397
1293	Dsup	25.769108	TraesCS3A01G190100	0.370896967	TraesCS3B01G219000	0.455349871	TraesCS3D01G193600	0.173753162
1294	bal	2.4817232	TraesCS2A01G200500	0.283896528	TraesCS2B01G227800	0.261827266	TraesCS2D01G208300	0.454276206
1295	Dsup	0.55899338	TraesCS3A01G318800	0.652786371	TraesCS3B01G347200	0.347213629	TraesCS3D01G312500	0
1297	Bsup	2.4511252	TraesCS3A01G278400	0.245663828	TraesCS3B01G312600	0.210219535	TraesCS3D01G278700	0.544116637
1299	Bsup	13.367072	TraesCS1A01G068100	0.373261549	TraesCS1B01G086800	0.216225962	TraesCS1D01G069500	0.410512489
1300	bal	5.2904358	TraesCS1A01G426900	0.495538496	TraesCS1B01G461800	0.225011709	TraesCS1D01G436700	0.279449795
1302	Asup	1.1153614	TraesCS3A01G120000	0	TraesCS3B01G139500	0.755043881	TraesCS3D01G122100	0.244956119
1303	Bsup	4.07982596	TraesCS4A01G089900	0.321631073	TraesCS4B01G214400	0.031262941	TraesCS4D01G215000	0.647105986
1305	bal	0.52635638	TraesCS5A01G186100	0.287506271	TraesCS5B01G184200	0.4686869	TraesCS5D01G191200	0.243806829
1306	bal	2.0996332	TraesCS2A01G292300	0.296472355	TraesCS2B01G308700	0.462022605	TraesCS2D01G290200	0.24150504
1307	Bdom	4.040217	TraesCS5A01G080800	0.145452831	TraesCS5B01G085600	0.635220484	TraesCS5D01G091800	0.219326685
1308	Asup	9.8668574	TraesCS1A01G420700	0.204584836	TraesCS1B01G451900	0.364471265	TraesCS1D01G428600	0.430943899
1309	Ddom	8.832629	TraesCS2A01G382200	0.051676687	TraesCS2B01G399600	0	TraesCS2D01G378700	0.948323313
1310	Dsup	12.527968	TraesCS5A01G508000	0.470171859	TraesCS4B01G338000	0.310512926	TraesCS4D01G334300	0.219315215
1312	Bsup	5.3495182	TraesCS2A01G499000	0.574266296	TraesCS2B01G527100	0.109441295	TraesCS2D01G499200	0.316292409
1314	Bsup	0.54078694	TraesCS3A01G036000	0.497865943	TraesCS3B01G048000	0.206425584	TraesCS3D01G044000	0.295708473
1316	Bsup	1.0645562	TraesCS1A01G121200	0.749246118	TraesCS1B01G140500	0	TraesCS1D01G122000	0.250753882
1318	bal	7.542486	TraesCS7A01G371400	0.227547787	TraesCS7B01G256700	0.531598998	TraesCS7D01G351900	0.240853215
1321	Dsup	17.235082	TraesCS1A01G229800	0.371667393	TraesCS1B01G244300	0.417822671	TraesCS1D01G232200	0.210509935
1324	Dsup	0.5063108	TraesCS1A01G351800	0.654330502	TraesCS1B01G371400	0.345669498	TraesCS1D01G358600	0
1330	bal	20.08959	TraesCS2A01G464300	0.290640576	TraesCS2B01G486000	0.364079805	TraesCS2D01G465200	0.34527962
1332	Bdom	5.11590614	TraesCS7A01G524200	0.02015759	TraesCS7B01G441500	0.824440458	TraesCS7D01G513000	0.155401952
1333	bal	19.342424	TraesCS5A01G141500	0.391479372	TraesCS5B01G139800	0.271620248	TraesCS5D01G150700	0.33690038
1334	Dsup	14.445554	TraesCS2A01G156700	0.222588763	TraesCS2B01G182200	0.586689995	TraesCS2D01G162500	0.190721242
1337	Asup	53.812928	TraesCS7A01G346000	0.105912616	TraesCS7B01G237200	0.511892235	TraesCS7D01G333200	0.382195148
1339	bal	4.1586202	TraesCS7A01G434200	0.339241607	TraesCS7B01G334000	0.283125927	TraesCS7D01G425000	0.377632466
1340	Dsup	1.634384152	TraesCS3A01G289000	0.38165348	TraesCS3B01G323700	0.409892222	TraesCS3D01G288800	0.208454297
1341	bal	11.635842	TraesCS2A01G094000	0.326066648	TraesCS2B01G108800	0.342863714	TraesCS2D01G092600	0.331069638
1343	Bsup	45.028928	TraesCS4A01G272600	0.292717028	TraesCS4B01G041500	0.10596819	TraesCS4D01G038800	0.601314781
1345	Bsup	9.344286	TraesCS4A01G038400	0.480254136	TraesCS4B01G267300	0.041127594	TraesCS4D01G266900	0.47861827
1346	Asup	0.683086	TraesCS4A01G347600	0	TraesCS5B01G526000	0.573916608	TraesCS5D01G524800	0.426083392
1349	Bdom	6.79013528	TraesCS2A01G427800	0.109533965	TraesCS2B01G448200	0.761431958	TraesCS2D01G425800	0.129034077
1350	Bdom	1.30935962	TraesCS3A01G288400	0.156080955	TraesCS3B01G323100	0.739314231	TraesCS3D01G288200	0.104604814
1351	Bsup	12.850534	TraesCS7A01G256700	0.541670253	TraesCS7B01G153700	0.212682835	TraesCS7D01G257700	0.245646912
1353	bal	1.0558611	TraesCS5A01G206900	0.347261188	TraesCS5B01G205300	0.227480793	TraesCS5D01G213100	0.425258019
1355	bal	77.30218	TraesCS1A01G218800	0.365219196	TraesCS1B01G232300	0.36864342	TraesCS1D01G220500	0.266137384
1356	Dsup	1.0759746	TraesCS4A01G111300	0.238721435	TraesCS4B01G192600	0.595700122	TraesCS4D01G193800	0.165578444
1357	Adom	1.181545	TraesCS6A01G253100	1	TraesCS6B01G273100	0	TraesCS6D01G234500	0
1359	Dsup	6.5148776	TraesCS5A01G228800	0.511333935	TraesCS5B01G227500	0.324000347	TraesCS5D01G238900	0.164665718
1361	Dsup	86.80254	TraesCS4A01G078300	0.566687565	TraesCS4B01G234300	0.23076721	TraesCS4D01G235500	0.202545225
1362	Bsup	2.5103998	TraesCS7A01G172600	0.571613812	TraesCS7B01G077500	0	TraesCS7D01G173400	0.428386188
1363	Bdom	62.652998	TraesCS1A01G188000	0.21111309	TraesCS1B01G195800	0.601397239	TraesCS1D01G188500	0.187489671
1365	bal	4.2166736	TraesCS3A01G306400	0.293275866	TraesCS3B01G330200	0.377384486	TraesCS3D01G295500	0.329339648
1368	Dsup	11.546134	TraesCS3A01G132400	0.284532121	TraesCS3B01G167100	0.564972657	TraesCS3D01G148600	0.150495222
1370	Ddom	7.01594	TraesCS7A01G231100	0.102879443	TraesCS7B01G129600	0	TraesCS7D01G231200	0.897120557
1372	Bdom	0.84432658	TraesCS7A01G319600	0	TraesCS7B01G220600	0.810530447	TraesCS7D01G316200	0.189469553
1373	Bdom	4.15807818	TraesCS4A01G355100	0.127521027	TraesCS5B01G517400	0.732892425	TraesCS5D01G517100	0.139586548
1374	Bsup	48.502062	TraesCS3A01G308000	0.285337559	TraesCS3B01G151100	0.193539854	TraesCS3D01G134500	0.521122586
1375	Bdom	34.6460796	TraesCS2A01G173800	0.018287887	TraesCS2B01G200300	0.796017914	TraesCS2D01G181100	0.185694199
1377	bal	27.301336	TraesCS7A01G130300	0.4489225	TraesCS7B01G030600	0.326355457	TraesCS7D01G129700	0.224722043
1381	bal	5.3020772	TraesCS4A01G181200	0.236332885	TraesCS4B01G136600	0.516953242	TraesCS4D01G131300	0.246713873
1382	bal	0.86781532	TraesCS7A01G243800	0.505602966	TraesCS7B01G147800	0.25655825	TraesCS7D01G242400	0.237838783
1384	Dsup	1.8025946	TraesCS4A01G101900	0.495791566	TraesCS4B01G202700	0.287854518	TraesCS4D01G203600	0.216353916
1385	Dsup	0.74162252	TraesCS3A01G293800	0.678072991	TraesCS3B01G328500	0.321927009	TraesCS3D01G293600	0
1388	Ddom	1.8446524	TraesCS5A01G157800	0.171544623	TraesCS5B01G155900	0.179062679	TraesCS5D01G163200	0.649392699
1390	Asup	4.4482704	TraesCS1A01G315200	0.20069913	TraesCS1B01G327100	0.297084098	TraesCS1D01G315400	0.502216772
1391	bal	8.92182	TraesCS7A01G312700	0.291372388	TraesCS7B01G212400	0.290790892	TraesCS7D01G309100	0.417836719
1392	Ddom	0.60320544	TraesCS1A01G352600	0.179177164	TraesCS1B01G369200	0	TraesCS1D01G357400	0.820822836
1393	Asup	3.0867102	TraesCS3A01G027700	0.192509099	TraesCS3B01G017800	0.427669757	TraesCS3D01G018200	0.379821144
1395	bal	19.886942	TraesCS4A01G129800	0.396660985	TraesCS4B01G174800	0.29665305	TraesCS4D01G176700	0.306685965
1396	bal	6.626657	TraesCS7A01G126400	0.314966053	TraesCS7B01G025700	0.425473357	TraesCS7D01G124300	0.25956059
1399	Dsup	3.0086354	TraesCS4A01G234300	0.286058856	TraesCS4B01G080900	0.559587247	TraesCS4D01G079700	0.154353897
1401	bal	27.647696	TraesCS1A01G417300	0.416370825	TraesCS1B01G447500	0.236170421	TraesCS1D01G424900	0.347458754
1402	bal	1.706258	TraesCS1A01G040400	0.373229723	TraesCS1B01G053400	0.245339216	TraesCS1D01G041400	0.381431061
1404	bal	15.860138	TraesCS7A01G318500	0.301448701	TraesCS7B01G219400	0.250537164	TraesCS7D01G315100	0.448014135
1407	bal	14.963034	TraesCS7A01G257200	0.37200517	TraesCS7B01G154100	0.304662143	TraesCS7D01G258000	0.323332688
1409	Dsup	13.036518	TraesCS5A01G510000	0.439960272	TraesCS4B01G340500	0.34073531	TraesCS4D01G336600	0.219304419
1410	bal	0.6425546	TraesCS7A01G386500	0.37802982	TraesCS7B01G289300	0.285051574	TraesCS7D01G383000	0.336918606
1411	Bsup	2.8734368	TraesCS1A01G402700	0.378368788	TraesCS1B01G432000	0.210914679	TraesCS1D01G410600	0.410716533
1414	bal	42.315546	TraesCS1A01G197600	0.469060709	TraesCS1B01G212200	0.29955147	TraesCS1D01G201100	0.231387821
1416	bal	11.208454	TraesCS7A01G245200	0.354381255	TraesCS7B01G146300	0.328380346	TraesCS7D01G243800	0.317238399
1417	bal	4.5506206	TraesCS2A01G389500	0.421119704	TraesCS2B01G407700	0.356151071	TraesCS2D01G387400	0.222729225
1419	Asup	59.012998	TraesCS4A01G116800	0.212821148	TraesCS4B01G187600	0.38086633	TraesCS4D01G189000	0.406312521
1423	bal	9.35849	TraesCS5A01G237400	0.221641312	TraesCS5B01G235300	0.344299989	TraesCS5D01G244100	0.4340587
1424	Asup	12.71556	TraesCS5A01G090400	0.199288431	TraesCS5B01G096100	0.348393936	TraesCS5D01G102400	0.452317633
1426	Asup	3.3947664	TraesCS4A01G296500	0.06888421	TraesCS4B01G017200	0.431347677	TraesCS4D01G015500	0.499768114
1428	Bdom	1.2778682	TraesCS6A01G182100	0.182170117	TraesCS6B01G210900	0.817829883	TraesCS6D01G169700	0
1429	bal	0.8746924	TraesCS7A01G320300	0.395701849	TraesCS7B01G221300	0.289256658	TraesCS7D01G317200	0.315041493
1430	Dsup	51.731352	TraesCS1A01G077700	0.469324289	TraesCS1B01G095800	0.368694018	TraesCS1D01G079800	0.161981693
1431	bal	10.7457554	TraesCS2A01G288900	0.458952192	TraesCS2B01G305600	0.297640499	TraesCS2D01G287000	0.243407309
1432	Asup	3.53332334	TraesCS5A01G258700	0.069926049	TraesCS5B01G257600	0.4608047	TraesCS5D01G266600	0.469269252
1433	bal	2.795586	TraesCS5A01G056000	0.380765106	TraesCS5B01G061000	0.379585246	TraesCS5D01G067000	0.239649648
1434	bal	2.3567624	TraesCS1A01G083000	0.430167165	TraesCS1B01G100400	0.318001424	TraesCS1D01G084200	0.251831411
1438	bal	4.3241858	TraesCS6A01G380500	0.237539932	TraesCS6B01G419500	0.397759504	TraesCS6D01G365200	0.364700564
1440	Adom	0.9931261	TraesCS2A01G159000	0.892188615	TraesCS2B01G184600	0.107811385	TraesCS2D01G166100	0
1441	bal	5.946352	TraesCS5A01G188400	0.279543155	TraesCS5B01G195200	0.394586126	TraesCS5D01G202600	0.325870719
1445	Bsup	0.8026618	TraesCS1A01G289100	0.555305111	TraesCS1B01G298600	0	TraesCS1D01G288100	0.444694889
1446	bal	0.8576106	TraesCS1A01G289200	0.273231464	TraesCS1B01G298800	0.424560517	TraesCS1D01G288200	0.302208018
1449	Asup	0.9778974	TraesCS3A01G284400	0	TraesCS3B01G318300	0.573869406	TraesCS3D01G284200	0.426130594
1450	Bsup	1.8481154	TraesCS3A01G209400	0.555894724	TraesCS3B01G239800	0.201250636	TraesCS3D01G212300	0.24285464
1453	Bsup	1.59656518	TraesCS1A01G339500	0.395326171	TraesCS1B01G351800	0.082390485	TraesCS1D01G341300	0.522283343
1454	bal	56.27876	TraesCS2A01G199500	0.278366119	TraesCS2B01G226800	0.319271782	TraesCS2D01G207100	0.402362099
1455	Dsup	4.7163536	TraesCS2A01G252900	0.408477855	TraesCS2B01G272600	0.407386333	TraesCS2D01G253500	0.184135812
1456	bal	47.19596	TraesCS3A01G520500	0.443038769	TraesCS3B01G589900	0.270505357	TraesCS3D01G528500	0.286455875
1459	bal	5.6694462	TraesCS2A01G209700	0.352079327	TraesCS2B01G235900	0.285371965	TraesCS2D01G216500	0.362548709
1460	Bsup	16.841528	TraesCS3A01G163000	0.381947172	TraesCS3B01G194100	0.179425881	TraesCS3D01G169900	0.438626946
1461	Adom	4.4833992	TraesCS3A01G059700	0.823505522	TraesCS3B01G072400	0.059681725	TraesCS3D01G060200	0.116812752
1462	Ddom	0.6564384	TraesCS3A01G123500	0.183378669	TraesCS3B01G142600	0	TraesCS3D01G125100	0.816621331
1464	bal	11.387556	TraesCS6A01G176900	0.283218102	TraesCS6B01G208900	0.360577283	TraesCS6D01G167200	0.356204615
1465	Dsup	1.626166	TraesCS3A01G489800	0.382604482	TraesCS3B01G550300	0.460139002	TraesCS3D01G495800	0.157256516
1466	Asup	3.33863	TraesCS3A01G305000	0.134155567	TraesCS3B01G331500	0.598585647	TraesCS3D01G296800	0.267258786
1467	Ddom	30.108452	TraesCS4A01G283900	0.095587578	TraesCS4B01G029600	0.205416007	TraesCS4D01G026800	0.698996415
1469	Dsup	124.89978	TraesCS4A01G247600	0.45953868	TraesCS4B01G067300	0.337797232	TraesCS4D01G066200	0.202664088
1470	bal	3.0651288	TraesCS4A01G085200	0.406664151	TraesCS4B01G219000	0.341610832	TraesCS4D01G219200	0.251725017
1471	Asup	1.7418671	TraesCS7A01G400700	0.179255983	TraesCS7B01G300800	0.256436441	TraesCS7D01G394500	0.564307575
1474	bal	2.38402092	TraesCS5A01G201200	0.28857834	TraesCS5B01G200000	0.234295771	TraesCS5D01G207400	0.477125889
1475	bal	5.265764	TraesCS5A01G154000	0.326757143	TraesCS5B01G152700	0.359060528	TraesCS5D01G159200	0.314182329
1477	Dsup	27.3401444	TraesCS2A01G256100	0.522327892	TraesCS2B01G286400	0.331019905	TraesCS2D01G266600	0.146652203
1483	bal	8.665898	TraesCS3A01G230300	0.304329453	TraesCS3B01G259600	0.220232918	TraesCS3D01G223000	0.475437629
1486	Asup	5.8245558	TraesCS2A01G318300	0.141160601	TraesCS2B01G336400	0.478890768	TraesCS2D01G315900	0.379948631
1487	Ddom	2.345405	TraesCS6A01G409300	0	TraesCS6B01G455200	0.093032547	TraesCS6D01G393000	0.906967453
1488	bal	8.738286	TraesCS3A01G292800	0.377017415	TraesCS3B01G327600	0.342645457	TraesCS3D01G292600	0.280337128
1489	bal	3.48699068	TraesCS3A01G343600	0.402424477	TraesCS3B01G375600	0.286201361	TraesCS3D01G337400	0.311374162
1491	bal	7.9606	TraesCS3A01G317800	0.516053313	TraesCS3B01G348100	0.221041128	TraesCS3D01G313500	0.26290556
1492	Ddom	15.9152518	TraesCS3A01G189500	0.162476449	TraesCS3B01G218700	0.166508343	TraesCS3D01G193000	0.671015208
1493	bal	8.056208	TraesCS1A01G403200	0.28013949	TraesCS1B01G432600	0.410642079	TraesCS1D01G411200	0.309218431
1494	bal	10.5704302	TraesCS3A01G042700	0.227967448	TraesCS3B01G040800	0.236613095	TraesCS3D01G037900	0.535419457
1495	Dsup	3.18850368	TraesCS3A01G042400	0.564083401	TraesCS3B01G041200	0.29141352	TraesCS3D01G038100	0.144503079
1496	Bsup	21.750232	TraesCS5A01G166000	0.439013892	TraesCS5B01G163400	0.193894208	TraesCS5D01G170600	0.3670919
1497	bal	3.0938924	TraesCS4A01G231600	0.367995862	TraesCS4B01G084400	0.270521367	TraesCS4D01G082300	0.361482772
1499	Bsup	397.85112	TraesCS6A01G314600	0.442885419	TraesCS6B01G344600	0.208767139	TraesCS6D01G293900	0.348347442
1500	Ddom	1.23968	TraesCS5A01G079300	0.203997806	TraesCS5B01G086700	0	TraesCS5D01G092900	0.796002194
1501	bal	8.8406858	TraesCS4A01G002200	0.35681078	TraesCS4B01G302900	0.261827176	TraesCS4D01G301400	0.381362043
1502	bal	8.84009	TraesCS3A01G142100	0.410059174	TraesCS3B01G162600	0.263837812	TraesCS3D01G145200	0.326103015
1503	bal	24.1127386	TraesCS3A01G185900	0.303556785	TraesCS3B01G215500	0.464072049	TraesCS3D01G189900	0.232371167
1504	Bsup	45.093846	TraesCS1A01G084600	0.385086204	TraesCS1B01G101900	0.218648549	TraesCS1D01G086000	0.396265246
1506	Asup	2.32052394	TraesCS5A01G252200	0.079323526	TraesCS5B01G251000	0.433317314	TraesCS5D01G259800	0.487359161
1507	Ddom	3.1929452	TraesCS3A01G149100	0.203572113	TraesCS3B01G176400	0.206818645	TraesCS3D01G157200	0.589609242
1509	Adom	0.9909838	TraesCS5A01G206000	1	TraesCS5B01G204500	0	TraesCS5D01G212300	0
1510	Asup	30.434096	TraesCS2A01G001200	0.211614237	TraesCS2B01G022700	0.484543388	TraesCS2D01G001400	0.303842375
1511	Dsup	34.664068	TraesCS6A01G263400	0.549006885	TraesCS6B01G290400	0.250046417	TraesCS6D01G251600	0.200946698
1513	bal	24.020622	TraesCS5A01G101300	0.302378681	TraesCS5B01G106100	0.258708205	TraesCS5D01G113500	0.438913114
1514	Asup	19.2763346	TraesCS1A01G278500	0.035587087	TraesCS1B01G287400	0.326912669	TraesCS1D01G277700	0.637500243
1515	Asup	29.581722	TraesCS2A01G481100	0.062388052	TraesCS2B01G507200	0.666997547	TraesCS2D01G481400	0.270614402
1516	bal	14.173546	TraesCS5A01G016000	0.272133029	TraesCS5B01G014300	0.34166905	TraesCS5D01G022100	0.386197921
1518	Ddom	7.9308084	TraesCS7A01G211200	0.097919072	TraesCS7B01G118200	0.156144864	TraesCS7D01G212900	0.745936064
1519	Asup	7.759056	TraesCS2A01G160400	0.217029494	TraesCS2B01G186700	0.35187528	TraesCS2D01G167800	0.431095226
1520	Asup	10.4609888	TraesCS4A01G325500	0.13498483	TraesCS5B01G538400	0.51215388	TraesCS5D01G556700	0.35286129
1523	Bdom	5.2369508	TraesCS2A01G338500	0.052205188	TraesCS2B01G343400	0.741598718	TraesCS2D01G324500	0.206196094
1524	Dsup	1.08022184	TraesCS2A01G324000	0.590613869	TraesCS2B01G358100	0.265098177	TraesCS2D01G338900	0.144287955
1526	bal	17.969158	TraesCS1A01G368800	0.333199586	TraesCS1B01G387700	0.324667077	TraesCS1D01G374600	0.342133338
1527	Dsup	4.79535666	TraesCS2A01G156800	0.241164252	TraesCS2B01G182300	0.545435083	TraesCS2D01G162600	0.213400665
1528	Ddom	2.7142749	TraesCS4A01G260500	0.125349094	TraesCS4B01G053900	0.146345184	TraesCS4D01G054100	0.728305722
1529	Bsup	2.682254	TraesCS5A01G011900	0.506918957	TraesCS5B01G009800	0.049652717	TraesCS5D01G016800	0.443428326
1531	bal	17.718046	TraesCS4A01G296700	0.231969936	TraesCS4B01G017000	0.432891866	TraesCS4D01G015300	0.335138198
1534	Dsup	0.92929276	TraesCS1A01G365400	0.262198126	TraesCS1B01G382900	0.556836362	TraesCS1D01G370900	0.180965512
1535	bal	6.3091176	TraesCS3A01G117700	0.23398616	TraesCS3B01G137000	0.354522953	TraesCS3D01G119500	0.411490887
1536	Bsup	3.27355422	TraesCS5A01G231600	0.462588709	TraesCS5B01G229900	0	TraesCS5D01G236400	0.537411291
1537	Asup	2.487877	TraesCS2A01G550300	0.103153974	TraesCS2B01G580900	0.634407569	TraesCS2D01G551300	0.262438457
1538	Dsup	1.32873684	TraesCS3A01G182400	0.627590487	TraesCS3B01G212400	0.372409513	TraesCS3D01G186900	0
1539	Dsup	22.694306	TraesCS5A01G387800	0.340293816	TraesCS5B01G392900	0.479379894	TraesCS5D01G397700	0.18032629
1541	bal	27.186358	TraesCS1A01G266900	0.333789175	TraesCS1B01G277800	0.341679308	TraesCS1D01G267100	0.324531517
1542	bal	7.755064	TraesCS5A01G238900	0.247163402	TraesCS5B01G237500	0.442453344	TraesCS5D01G246000	0.310383254
1543	bal	9.063526	TraesCS5A01G161500	0.310150376	TraesCS5B01G159000	0.37980296	TraesCS5D01G166400	0.310046664
1544	Asup	2.1113482	TraesCS2A01G554900	0.190161718	TraesCS2B01G589100	0.467141801	TraesCS2D01G559700	0.342696482
1545	bal	11.202388	TraesCS3A01G169100	0.287225724	TraesCS3B01G197400	0.401899309	TraesCS3D01G172700	0.310874967
1546	Bsup	19.24087	TraesCS3A01G367800	0.326738864	TraesCS3B01G399500	0.1834126	TraesCS3D01G360800	0.489848536
1547	bal	92.27258	TraesCS3A01G446500	0.319382421	TraesCS3B01G481600	0.281611504	TraesCS3D01G439100	0.399006075
1548	Adom	1.2021988	TraesCS1A01G093000	0.786614992	TraesCS1B01G121200	0.095722771	TraesCS1D01G101700	0.117662237
1550	Dsup	24.587324	TraesCS2A01G400000	0.409604722	TraesCS2B01G418100	0.376544922	TraesCS2D01G397600	0.213850356
1552	bal	86.50466	TraesCS7A01G546400	0.247329335	TraesCS7B01G469400	0.397647248	TraesCS7D01G532600	0.355023417
1554	bal	22.075066	TraesCS2A01G379700	0.300004539	TraesCS2B01G396600	0.387763552	TraesCS2D01G375900	0.312231909
1556	Bsup	4.0764546	TraesCS5A01G187400	0.351269606	TraesCS5B01G196400	0.201329852	TraesCS5D01G203600	0.447400543
1561	bal	3.02508884	TraesCS6A01G235100	0.421464383	TraesCS6B01G263800	0.279399999	TraesCS6D01G217800	0.299135618
1562	Adom	12.753674	TraesCS2A01G310100	0.726918533	TraesCS2B01G327100	0.142928069	TraesCS2D01G308300	0.130153397
1566	bal	47.58474	TraesCS1A01G394400	0.283524928	TraesCS1B01G422400	0.363505191	TraesCS1D01G402000	0.352969881
1567	Dsup	6.1714332	TraesCS1A01G206600	0.600742466	TraesCS1B01G220200	0.309993795	TraesCS1D01G209900	0.089263739
1568	bal	2.2444496	TraesCS6A01G162500	0.297989048	TraesCS6B01G188700	0.341985313	TraesCS6D01G149700	0.360025638
1570	bal	14.31389	TraesCS1A01G304300	0.347696538	TraesCS1B01G314800	0.397213196	TraesCS1D01G303800	0.255090265
1574	Dsup	0.7379532	TraesCS3A01G419300	0.515251374	TraesCS3B01G454600	0.484748626	TraesCS3D01G415000	0
1576	Asup	2.0525098	TraesCS1A01G105700	0	TraesCS1B01G128700	0.65065989	TraesCS1D01G109300	0.34934011
1577	Bdom	0.61563696	TraesCS7A01G346300	0.191021117	TraesCS7B01G236800	0.602413799	TraesCS7D01G332800	0.206565083
1581	Bsup	3.4517806	TraesCS2A01G492500	0.472480957	TraesCS2B01G520700	0.140024832	TraesCS2D01G492800	0.387494211
1583	Dsup	1.0251256	TraesCS1A01G323700	0.281198909	TraesCS1B01G336900	0.559080175	TraesCS1D01G325000	0.159720916
1584	bal	375.39766	TraesCS3A01G226800	0.28951555	TraesCS3B01G257700	0.468826044	TraesCS3D01G224800	0.241658406
1585	bal	8.493294	TraesCS1A01G276400	0.396701445	TraesCS1B01G285600	0.339549061	TraesCS1D01G275900	0.263749495
1587	bal	3.2399426	TraesCS4A01G271500	0.245144899	TraesCS4B01G042500	0.346745587	TraesCS4D01G039900	0.408109514
1588	bal	18.900506	TraesCS6A01G417600	0.386929747	TraesCS6B01G471600	0.263131156	TraesCS6D01G402800	0.349939097
1589	bal	2.05520528	TraesCS2A01G413300	0.345432316	TraesCS2B01G432000	0.253888702	TraesCS2D01G411300	0.400678982
1590	bal	15.538672	TraesCS7A01G490400	0.381320103	TraesCS7B01G393700	0.323822911	TraesCS7D01G476800	0.294856986
1593	bal	7.4188028	TraesCS3A01G336000	0.294873831	TraesCS3B01G366700	0.24206283	TraesCS3D01G329000	0.46306334
1594	bal	156.6038	TraesCS2A01G523700	0.313228287	TraesCS2B01G553600	0.435922883	TraesCS2D01G525900	0.25084883
1600	bal	25.205232	TraesCS1A01G267900	0.336373416	TraesCS1B01G278600	0.438310348	TraesCS1D01G267800	0.225316236
1601	Bsup	10.4118474	TraesCS5A01G316900	0.465268056	TraesCS5B01G317500	0.057785269	TraesCS5D01G323200	0.476946675
1602	Bsup	18.33545	TraesCS6A01G403600	0.554778639	TraesCS6B01G447500	0.187158319	TraesCS6D01G387100	0.258063042
1604	Adom	4.08973434	TraesCS4A01G104500	0.689156744	TraesCS4B01G199400	0.20551017	TraesCS4D01G200500	0.105333086
1605	Bsup	26.129662	TraesCS4A01G096300	0.59799702	TraesCS4B01G208100	0.181955358	TraesCS4D01G209000	0.220047623
1606	Dsup	5.3733296	TraesCS7A01G354300	0.580105862	TraesCS7B01G273400	0.419894138	TraesCS7D01G368400	0
1607	Dsup	7.564184	TraesCS5A01G493400	0.524635572	TraesCS4B01G318800	0.278960956	TraesCS4D01G315300	0.196403472
1608	bal	7.480166	TraesCS1A01G197500	0.352048872	TraesCS1B01G212100	0.283976318	TraesCS1D01G201000	0.36397481
1613	Ddom	3.8836502	TraesCS4A01G129300	0.134084836	TraesCS4B01G175200	0	TraesCS4D01G177100	0.865915164
1614	bal	1.6452202	TraesCS5A01G373700	0.28062821	TraesCS5B01G375700	0.402466247	TraesCS5D01G383200	0.316905542
1615	bal	89.12582	TraesCS1A01G081400	0.235289616	TraesCS1B01G099100	0.394454267	TraesCS1D01G083000	0.370256117
1616	Asup	4.60337258	TraesCS5A01G209700	0.05193179	TraesCS5B01G207800	0.309127965	TraesCS5D01G216000	0.638940244
1617	Asup	9.384278	TraesCS2A01G384800	0.16138013	TraesCS2B01G401800	0.415430361	TraesCS2D01G381500	0.423189509
1620	bal	4.7421386	TraesCS2A01G115900	0.439473026	TraesCS2B01G135300	0.30267268	TraesCS2D01G119300	0.257854294
1622	bal	8.068338	TraesCS2A01G260100	0.259290079	TraesCS2B01G281800	0.380829856	TraesCS2D01G263400	0.359880065
1628	Adom	2.54896932	TraesCS2A01G106700	0.81458454	TraesCS2B01G124300	0.114274855	TraesCS2D01G107300	0.071140605
1630	bal	8.863654	TraesCS6A01G163400	0.326646324	TraesCS6B01G186500	0.416903458	TraesCS6D01G147600	0.256450218
1633	Bsup	864.822508	TraesCS3A01G313200	0.557615459	TraesCS3B01G158700	0.06346006	TraesCS3D01G141100	0.378924481
1634	Dsup	1.56053764	TraesCS6A01G226000	0.397909018	TraesCS6B01G255600	0.520069993	TraesCS6D01G209100	0.082020989
1635	Dsup	5.317891	TraesCS6A01G335400	0.514106438	TraesCS6B01G366100	0.304572245	TraesCS6D01G315300	0.181321317
1636	bal	47.40584	TraesCS6A01G229800	0.383388671	TraesCS6B01G251800	0.334959364	TraesCS6D01G205200	0.281651965
1638	Bsup	13.24306	TraesCS3A01G239800	0.510016265	TraesCS3B01G268200	0.121788469	TraesCS3D01G240200	0.368195266
1639	Dsup	3.2112758	TraesCS7A01G219200	0.592936926	TraesCS7B01G128100	0.229249571	TraesCS7D01G222900	0.177813503
1640	Asup	0.74618862	TraesCS5A01G187900	0.181480682	TraesCS5B01G195700	0.400546714	TraesCS5D01G203100	0.417972603
1641	bal	5.9118162	TraesCS4A01G110300	0.297651169	TraesCS4B01G193700	0.311573015	TraesCS4D01G194700	0.390775816
1642	Dsup	8.8174662	TraesCS7A01G316700	0.393872108	TraesCS7B01G217500	0.4581831	TraesCS7D01G313400	0.147944792
1643	bal	1.6173674	TraesCS1A01G323800	0.447617406	TraesCS1B01G337100	0.230846992	TraesCS1D01G325100	0.321535602
1645	Asup	6.6361542	TraesCS3A01G276000	0.190916962	TraesCS3B01G309700	0.234091878	TraesCS3D01G276000	0.57499116
1647	Bdom	0.7090188	TraesCS5A01G240900	0	TraesCS5B01G239000	1	TraesCS5D01G247400	0
1650	Adom	11.964536	TraesCS4A01G325600	0.591100399	TraesCS5B01G538500	0.194347528	TraesCS5D01G556800	0.214552073
1653	bal	0.55456212	TraesCS3A01G389700	0.36306122	TraesCS3B01G419100	0.401415084	TraesCS3D01G380000	0.235523696
1655	bal	15.94529	TraesCS2A01G367000	0.495185475	TraesCS2B01G384500	0.221360665	TraesCS2D01G363900	0.28345386
1657	bal	6.4252828	TraesCS2A01G280800	0.298101556	TraesCS2B01G298200	0.361282775	TraesCS2D01G279600	0.340615669
1658	Bdom	1.6136616	TraesCS5A01G235000	0.195627262	TraesCS5B01G233400	0.697616402	TraesCS5D01G242000	0.106756336
1660	Ddom	6.640389	TraesCS2A01G166000	0.107828111	TraesCS2B01G192000	0	TraesCS2D01G173300	0.892171889
1661	Bdom	0.9045232	TraesCS2A01G194300	0	TraesCS2B01G212600	1	TraesCS2D01G193600	0
1662	Asup	8.5654538	TraesCS4A01G035900	0.173383225	TraesCS4B01G268700	0.411088762	TraesCS4D01G268000	0.415528013
1664	bal	3.1964762	TraesCS3A01G395600	0.319091943	TraesCS3B01G427400	0.290251934	TraesCS3D01G389200	0.390656123
1665	Bsup	380.83168	TraesCS7A01G429600	0.289378342	TraesCS7B01G329800	0.167700439	TraesCS7D01G421800	0.542921219
1666	Dsup	42.1659974	TraesCS1A01G084800	0.363835055	TraesCS1B01G102000	0.419120644	TraesCS1D01G086200	0.2170443
1668	Asup	7.4203328	TraesCS4A01G020600	0.193752873	TraesCS4B01G282900	0.585289382	TraesCS4D01G281900	0.220957745
1669	Asup	8.324928	TraesCS2A01G169000	0.218087412	TraesCS2B01G195300	0.437359939	TraesCS2D01G176600	0.34455265
1670	bal	17.252762	TraesCS6A01G159600	0.256389673	TraesCS6B01G191700	0.407110235	TraesCS6D01G152900	0.336500092
1672	Dsup	5.1723076	TraesCS4A01G100800	0.591495757	TraesCS4B01G203800	0.242908484	TraesCS4D01G204600	0.165595758
1673	bal	10.24528	TraesCS5A01G391900	0.39360935	TraesCS5B01G396800	0.294386098	TraesCS5D01G401800	0.312004552
1676	Bdom	17.85984064	TraesCS7A01G328600	0.122658219	TraesCS7B01G229300	0.729164513	TraesCS7D01G325500	0.148177268
1677	Bsup	5.775308	TraesCS7A01G304300	0.492939251	TraesCS7B01G204600	0.144397147	TraesCS7D01G299800	0.362663602
1679	Asup	3.299269	TraesCS3A01G217700	0.199585726	TraesCS3B01G248000	0.323924481	TraesCS3D01G234600	0.476489792
1683	Bdom	7.090384	TraesCS6A01G405200	0.139339759	TraesCS6B01G449400	0.70939007	TraesCS6D01G388700	0.151270171
1684	bal	8.719486	TraesCS4A01G023800	0.297849896	TraesCS4B01G279800	0.402197102	TraesCS4D01G278200	0.299953002
1685	Asup	10.5318778	TraesCS3A01G037700	0.131668599	TraesCS3B01G045900	0.265842583	TraesCS3D01G041800	0.602488817
1690	Adom	1.068847	TraesCS3A01G237000	0.771492646	TraesCS3B01G262800	0.095471662	TraesCS3D01G237400	0.133035692
1692	Bsup	0.54796548	TraesCS3A01G449000	0.360590087	TraesCS3B01G485700	0.18422332	TraesCS3D01G441700	0.455186593
1695	Dsup	100.13794	TraesCS4A01G257400	0.402712498	TraesCS4B01G057200	0.384180861	TraesCS4D01G057400	0.213106641
1696	bal	0.57475534	TraesCS4A01G218100	0.23463695	TraesCS4B01G096900	0.504493268	TraesCS4D01G093200	0.260869782
1698	Asup	2.6340402	TraesCS4A01G044400	0.150497399	TraesCS4B01G265500	0.474217744	TraesCS4D01G265500	0.375284857
1701	Dsup	0.70034004	TraesCS1A01G374900	0.242415442	TraesCS1B01G395100	0.757584558	TraesCS1D01G382100	0
1702	bal	0.97817118	TraesCS3A01G334900	0.487742851	TraesCS3B01G365800	0.287283929	TraesCS3D01G328200	0.22497322
1703	bal	1.61513862	TraesCS2A01G334200	0.270070937	TraesCS2B01G347400	0.501376903	TraesCS2D01G328400	0.22855216
1704	Asup	2.1959736	TraesCS7A01G172500	0	TraesCS7B01G077300	0.700240568	TraesCS7D01G173300	0.299759432
1706	bal	2.8817908	TraesCS6A01G155000	0.237404325	TraesCS6B01G183000	0.433187378	TraesCS6D01G144900	0.329408297
1708	bal	39.714538	TraesCS6A01G296200	0.470479249	TraesCS6B01G326000	0.297477513	TraesCS6D01G276500	0.232043238
1711	Bsup	1.22534326	TraesCS3A01G250700	0.478302872	TraesCS3B01G280200	0.092977424	TraesCS3D01G251100	0.428719704
1712	bal	5.6951078	TraesCS1A01G020600	0.500184035	TraesCS1B01G024600	0.240157421	TraesCS1D01G020100	0.259658544
1714	bal	122.30748	TraesCS2A01G448400	0.29845321	TraesCS2B01G469100	0.329101703	TraesCS2D01G447500	0.372445087
1715	Asup	1.49567582	TraesCS7A01G412300	0.088043156	TraesCS7B01G311500	0.542791017	TraesCS7D01G405400	0.369165826
1716	Dsup	6.8956642	TraesCS5A01G299800	0.22620739	TraesCS5B01G301400	0.77379261	TraesCS5D01G308200	0
1717	bal	13.097208	TraesCS5A01G119400	0.35618202	TraesCS5B01G121200	0.387033023	TraesCS5D01G126500	0.256784958
1718	bal	11.299548	TraesCS1A01G332400	0.334348064	TraesCS1B01G346100	0.362763714	TraesCS1D01G335100	0.302888222
1719	bal	35.80237	TraesCS2A01G403600	0.221137204	TraesCS2B01G421600	0.515048585	TraesCS2D01G400700	0.263814211
1720	bal	1.6214454	TraesCS1A01G099700	0.235840565	TraesCS1B01G111700	0.296112715	TraesCS1D01G093000	0.468046719
1721	bal	21.093186	TraesCS2A01G334500	0.356539121	TraesCS2B01G347700	0.321284987	TraesCS2D01G328700	0.322175891
1723	bal	81.96016	TraesCS7A01G327800	0.397204447	TraesCS7B01G228500	0.295917431	TraesCS7D01G324600	0.306878122
1724	bal	117.89132	TraesCS3A01G094900	0.331927575	TraesCS3B01G110400	0.402107127	TraesCS3D01G095100	0.265965298
1725	bal	1.6291858	TraesCS5A01G375900	0.332449129	TraesCS5B01G378100	0.273253548	TraesCS5D01G385400	0.394297323
1726	bal	30.131184	TraesCS3A01G296000	0.303166115	TraesCS3B01G340900	0.413089642	TraesCS3D01G307000	0.283744243
1728	Asup	11.5159498	TraesCS7A01G235100	0.211335048	TraesCS7B01G133300	0.259164381	TraesCS7D01G235100	0.529500571
1730	bal	3.3284136	TraesCS2A01G410600	0.273916679	TraesCS2B01G429400	0.477726085	TraesCS2D01G408000	0.248357235
1731	bal	148.04272	TraesCS5A01G264500	0.338295324	TraesCS5B01G263800	0.314516242	TraesCS5D01G272100	0.347188433
1733	bal	76.9219	TraesCS2A01G384700	0.416117387	TraesCS2B01G401700	0.235489243	TraesCS2D01G381400	0.34839337
1734	Ddom	6.6209692	TraesCS3A01G164000	0.109041951	TraesCS3B01G201900	0.208415378	TraesCS3D01G177700	0.682542671
1736	Bsup	19.158848	TraesCS5A01G318900	0.53865389	TraesCS5B01G319400	0.195534095	TraesCS5D01G325100	0.265812015
1737	bal	60.265996	TraesCS5A01G334600	0.429120926	TraesCS5B01G334100	0.296377413	TraesCS5D01G339400	0.274501661
1738	Bsup	3.7409194	TraesCS5A01G504600	0.485413826	TraesCS4B01G334000	0.21083015	TraesCS4D01G330100	0.303756023
1739	Ddom	0.5727848	TraesCS7A01G251600	0	TraesCS7B01G139500	0	TraesCS7D01G249700	1
1740	Asup	14.303288	TraesCS1A01G184900	0.218689996	TraesCS1B01G192900	0.380563965	TraesCS1D01G191900	0.400746038
1741	Dsup	34.41092	TraesCS4A01G017600	0.227610363	TraesCS4B01G286500	0.568332959	TraesCS4D01G285200	0.204056677
1742	Bsup	21.68477	TraesCS1A01G248900	0.259101572	TraesCS1B01G259600	0.145429995	TraesCS1D01G248400	0.595468432
1743	Bsup	5.9905794	TraesCS6A01G314200	0.592139719	TraesCS6B01G344200	0.121602161	TraesCS6D01G293500	0.286258121
1744	bal	80.1135	TraesCS6A01G353700	0.319414081	TraesCS6B01G386400	0.297947787	TraesCS6D01G336000	0.382638132
1745	Bsup	6.362658	TraesCS2A01G200700	0.388303442	TraesCS2B01G228000	0.070711643	TraesCS2D01G208500	0.540984915
1746	Dsup	1.9429628	TraesCS5A01G364400	0.388501211	TraesCS5B01G366300	0.463231	TraesCS5D01G373300	0.14826779
1747	bal	16.129302	TraesCS2A01G541500	0.264630794	TraesCS2B01G571800	0.341612303	TraesCS2D01G542700	0.393756903
1748	bal	55.989214	TraesCS2A01G492900	0.29228476	TraesCS2B01G521000	0.320547454	TraesCS2D01G493100	0.387167786
1749	Dsup	19.638626	TraesCS1A01G361300	0.552101048	TraesCS1B01G377900	0.32825606	TraesCS1D01G365700	0.119642892
1750	bal	21.691106	TraesCS5A01G486700	0.323361381	TraesCS5B01G500600	0.392528717	TraesCS5D01G500900	0.284109902
1751	Asup	23.626144	TraesCS2A01G080000	0.118994957	TraesCS2B01G094800	0.550768589	TraesCS2D01G077300	0.330236453
1754	Bsup	32.17743	TraesCS6A01G082300	0.42574724	TraesCS6B01G109300	0.174697793	TraesCS6D01G075300	0.399554968
1755	bal	170.72486	TraesCS1A01G115000	0.373720617	TraesCS1B01G134900	0.3135213	TraesCS1D01G116400	0.312758083
1757	Bsup	1.18313468	TraesCS5A01G097800	0.265468898	TraesCS5B01G103300	0.201107975	TraesCS5D01G110100	0.533423126
1758	bal	69.47948	TraesCS5A01G046100	0.411247177	TraesCS5B01G050200	0.299262746	TraesCS5D01G056000	0.289490077
1760	Bsup	1.9266926	TraesCS4A01G018700	0.335535726	TraesCS4B01G285200	0.198403108	TraesCS4D01G284300	0.466061166
1762	Asup	4.99301	TraesCS5A01G182100	0.182194708	TraesCS5B01G180100	0.3829754	TraesCS5D01G186500	0.434829892
1765	Asup	2.71863838	TraesCS1A01G039100	0.049718411	TraesCS1B01G051600	0.544680974	TraesCS1D01G040700	0.405600615
1767	Bdom	0.8916746	TraesCS7A01G268200	0	TraesCS7B01G164100	1	TraesCS7D01G266700	0
1768	bal	3.274228	TraesCS4A01G214700	0.343313416	TraesCS4B01G101400	0.395247429	TraesCS4D01G098100	0.261439155
1770	Bsup	4.9882582	TraesCS2A01G169400	0.483621718	TraesCS2B01G195700	0.059691818	TraesCS2D01G176900	0.456686464
1771	Ddom	15.18601612	TraesCS7A01G364800	0.073271338	TraesCS7B01G262800	0.112739654	TraesCS7D01G358000	0.813989008
1772	Bsup	3.9646952	TraesCS7A01G184100	0.591349368	TraesCS7B01G089100	0	TraesCS7D01G185800	0.408650632
1773	Dsup	1.1236544	TraesCS2A01G098800	0.648877448	TraesCS2B01G115100	0.351122552	TraesCS2D01G089200	0
1775	Asup	34.0167408	TraesCS2A01G210700	0.14725132	TraesCS2B01G236600	0.430904445	TraesCS2D01G217200	0.421844235
1776	bal	16.30582	TraesCS2A01G272600	0.348196166	TraesCS2B01G290800	0.378732011	TraesCS2D01G271900	0.273071823
1779	bal	0.69788278	TraesCS7A01G235300	0.332711462	TraesCS7B01G133500	0.393008121	TraesCS7D01G235400	0.274280417
1780	Bsup	21.073144	TraesCS3A01G452100	0.427431332	TraesCS3B01G489000	0.188028896	TraesCS3D01G444600	0.384539773
1783	bal	4.5841908	TraesCS1A01G219000	0.291233253	TraesCS1B01G232500	0.345865185	TraesCS1D01G220700	0.362901562
1784	Bsup	2.4258868	TraesCS4A01G329000	0.635357759	TraesCS5B01G543400	0.096949866	TraesCS5D01G544800	0.267692375
1785	bal	19.689502	TraesCS2A01G305800	0.31579204	TraesCS2B01G322500	0.306306477	TraesCS2D01G304200	0.377901483
1787	Dsup	20.408896	TraesCS5A01G098400	0.244441542	TraesCS5B01G103700	0.623994752	TraesCS5D01G110500	0.131563706
1789	bal	16.236204	TraesCS3A01G248200	0.309019153	TraesCS3B01G276900	0.463534826	TraesCS3D01G248200	0.227446021
1791	bal	3.7507176	TraesCS6A01G109700	0.371888302	TraesCS6B01G138200	0.268666135	TraesCS6D01G098200	0.359445563
1793	Dsup	7.5520298	TraesCS4A01G225500	0.559138154	TraesCS4B01G090700	0.237902663	TraesCS4D01G087800	0.202959183
1794	Asup	4.2384918	TraesCS1A01G387600	0.116989397	TraesCS1B01G415100	0.500028902	TraesCS1D01G395600	0.382981701
1796	bal	3.515465	TraesCS3A01G503100	0.254031487	TraesCS3B01G566500	0.499483624	TraesCS3D01G509700	0.246484889
1797	bal	13.730056	TraesCS1A01G177400	0.353204095	TraesCS1B01G202800	0.360749585	TraesCS1D01G175900	0.286046321
1802	bal	6.410866	TraesCS7A01G242000	0.271128113	TraesCS7B01G149400	0.485411799	TraesCS7D01G240900	0.243460088
1804	Dsup	22.9586302	TraesCS3A01G354800	0.555339055	TraesCS3B01G387800	0.337353402	TraesCS3D01G348800	0.107307543
1805	bal	0.6384025	TraesCS7A01G313900	0.394035863	TraesCS7B01G214800	0.265071675	TraesCS7D01G310800	0.340892462
1806	bal	17.089634	TraesCS6A01G261600	0.37943434	TraesCS6B01G288900	0.28937893	TraesCS6D01G242300	0.33118673
1807	Ddom	23.829772	TraesCS3A01G022200	0.182824745	TraesCS3B01G023700	0.205877001	TraesCS3D01G024500	0.611298253
1809	Bsup	2.30713424	TraesCS3A01G252200	0.385005105	TraesCS3B01G281600	0.213252515	TraesCS3D01G252700	0.40174238
1810	Dsup	7.748257	TraesCS3A01G395800	0.328070171	TraesCS3B01G427600	0.504513725	TraesCS3D01G389400	0.167416104
1811	Asup	2.123102415	TraesCS4A01G132000	0.147025882	TraesCS4B01G172600	0.517936107	TraesCS4D01G174600	0.335038011
1814	bal	13.964552	TraesCS7A01G306100	0.329712976	TraesCS7B01G206300	0.357848071	TraesCS7D01G302800	0.312438953
1815	bal	8.820457	TraesCS1A01G319000	0.41116509	TraesCS1B01G331300	0.318159365	TraesCS1D01G318800	0.270675544
1816	Asup	2.1934498	TraesCS5A01G130600	0.162382928	TraesCS5B01G130500	0.274241608	TraesCS5D01G138100	0.563375465
1817	bal	5.5242	TraesCS3A01G454600	0.315983129	TraesCS3B01G493200	0.31539155	TraesCS3D01G447300	0.368625321
1818	bal	2.2972236	TraesCS3A01G205900	0.50022488	TraesCS3B01G237800	0.234088401	TraesCS3D01G209700	0.265686719
1819	bal	1.393938854	TraesCS7A01G345200	0.332136559	TraesCS7B01G238000	0.346293812	TraesCS7D01G334100	0.321569629
1823	bal	0.77955894	TraesCS7A01G328800	0.422184883	TraesCS7B01G229500	0.257180477	TraesCS7D01G325700	0.32063464
1825	bal	1.7189724	TraesCS6A01G337700	0.293086381	TraesCS6B01G368400	0.467317567	TraesCS6D01G318600	0.239596052
1826	bal	5.0810612	TraesCS3A01G274000	0.382174495	TraesCS3B01G307700	0.380251275	TraesCS3D01G273200	0.23757423
1827	Dsup	11.585398	TraesCS5A01G102500	0.315354552	TraesCS5B01G106800	0.574690831	TraesCS5D01G114300	0.109954617
1828	bal	6.078556	TraesCS5A01G528200	0.284365563	TraesCS4B01G359300	0.326838808	TraesCS4D01G352900	0.388795628
1829	bal	2.0651176	TraesCS4A01G078100	0.254497274	TraesCS4B01G234200	0.466265747	TraesCS4D01G235400	0.279236979
1830	bal	6.245084	TraesCS1A01G419500	0.250143633	TraesCS1B01G449600	0.344505534	TraesCS1D01G427300	0.405350833
1831	Dsup	8.739829	TraesCS6A01G168200	0.345730334	TraesCS6B01G196000	0.497145196	TraesCS6D01G157300	0.15712447
1832	bal	14.72421964	TraesCS5A01G146500	0.387826487	TraesCS5B01G145300	0.318204248	TraesCS5D01G145800	0.293969265
1833	Asup	0.62984874	TraesCS5A01G357100	0.16409089	TraesCS5B01G359600	0.354625779	TraesCS5D01G366200	0.481283332
1834	bal	72.17038	TraesCS4A01G315700	0.259160891	TraesCS5B01G563800	0.342382845	TraesCS5D01G551200	0.398456264
1835	bal	6.410154	TraesCS4A01G270000	0.3875598	TraesCS4B01G044100	0.268160172	TraesCS4D01G041600	0.344280028
1836	bal	8.3980608	TraesCS4A01G060900	0.342821047	TraesCS4B01G236300	0.251977314	TraesCS4D01G237700	0.405201639
1837	Bsup	0.52916678	TraesCS6A01G243100	0.591632188	TraesCS6B01G281100	0	TraesCS6D01G225400	0.408367812
1838	bal	5.1333874	TraesCS2A01G089900	0.478017693	TraesCS2B01G105600	0.28839982	TraesCS2D01G087800	0.233582488
1839	Dsup	1.5720716	TraesCS3A01G476900	0.639403829	TraesCS3B01G520300	0.360596171	TraesCS3D01G471400	0
1840	bal	17.2151958	TraesCS7A01G298600	0.444044674	TraesCS7B01G188400	0.229078568	TraesCS7D01G294300	0.326876758
1846	Bdom	10.495076	TraesCS1A01G396800	0	TraesCS1B01G425000	1	TraesCS1D01G404700	0
1848	bal	4.3294742	TraesCS3A01G354000	0.234198739	TraesCS3B01G386800	0.490851753	TraesCS3D01G348100	0.274949508
1850	bal	7.47947	TraesCS3A01G271500	0.371250637	TraesCS3B01G305200	0.308230396	TraesCS3D01G271100	0.320518967
1851	bal	1.011659258	TraesCS2A01G208300	0.244481942	TraesCS2B01G234800	0.401114935	TraesCS2D01G215000	0.354403123
1853	bal	5.10233	TraesCS5A01G302300	0.363258746	TraesCS5B01G302300	0.35899493	TraesCS5D01G308800	0.277746324
1855	bal	10.970042	TraesCS2A01G307300	0.337161517	TraesCS2B01G323800	0.350217255	TraesCS2D01G305600	0.312621228
1858	Bdom	2.6058508	TraesCS2A01G102200	0.207655097	TraesCS2B01G119300	0.629439721	TraesCS2D01G101700	0.162905182
1859	bal	16.906186	TraesCS2A01G395400	0.31284809	TraesCS2B01G413500	0.374897449	TraesCS2D01G393200	0.312254461
1860	bal	48.771772	TraesCS7A01G254500	0.402154345	TraesCS7B01G150700	0.22713778	TraesCS7D01G253100	0.370707876
1861	Dsup	2.2367232	TraesCS5A01G141600	0.300077363	TraesCS5B01G139900	0.498638097	TraesCS5D01G150600	0.20128454
1863	bal	9.630588	TraesCS5A01G475700	0.309248615	TraesCS5B01G489000	0.230857555	TraesCS5D01G489100	0.45989383
1865	Bdom	0.5128884	TraesCS2A01G194200	0	TraesCS2B01G212700	1	TraesCS2D01G193700	0
1866	bal	168.02538	TraesCS1A01G139900	0.339437054	TraesCS1B01G157000	0.431129988	TraesCS1D01G139400	0.229432958
1868	Bsup	0.62640784	TraesCS1A01G175500	0.655090811	TraesCS1B01G204900	0	TraesCS1D01G163800	0.344909189
1869	Dsup	2.1167187	TraesCS6A01G135200	0.244843871	TraesCS6B01G163200	0.649943141	TraesCS6D01G124300	0.105212988
1871	bal	2.498043	TraesCS5A01G409200	0.342470486	TraesCS5B01G413900	0.314859432	TraesCS5D01G419000	0.342670082
1872	bal	10.918116	TraesCS2A01G224200	0.368853747	TraesCS2B01G274400	0.306166192	TraesCS2D01G230500	0.324980061
1875	bal	246.28446	TraesCS3A01G191400	0.332790952	TraesCS3B01G219400	0.381503405	TraesCS3D01G194000	0.285705643
1876	bal	6.1583906	TraesCS7A01G489900	0.388093344	TraesCS7B01G393000	0.331311885	TraesCS7D01G476300	0.280594771
1878	bal	165.28174	TraesCS1A01G259700	0.501986124	TraesCS1B01G270000	0.244378357	TraesCS1D01G259500	0.25363552
1879	Asup	8.5994638	TraesCS1A01G341200	0.116481425	TraesCS1B01G353900	0.401958317	TraesCS1D01G343300	0.481560257
1880	bal	8.738814	TraesCS1A01G097500	0.235874342	TraesCS1B01G126300	0.30272323	TraesCS1D01G106300	0.461402428
1881	Ddom	13.422612	TraesCS4A01G087300	0	TraesCS4B01G217100	0	TraesCS4D01G217400	1
1883	Asup	0.64364258	TraesCS3A01G300600	0	TraesCS3B01G335900	0.51162016	TraesCS3D01G301200	0.48837984
1884	Bsup	3.7991544	TraesCS1A01G033300	0.371422915	TraesCS1B01G041900	0.198868095	TraesCS1D01G035000	0.42970899
1885	Dsup	0.5002947	TraesCS3A01G104700	0.54392681	TraesCS3B01G123200	0.45607319	TraesCS3D01G106900	0
1886	Bsup	0.93087274	TraesCS3A01G345100	0.25448166	TraesCS3B01G377200	0.121388988	TraesCS3D01G339100	0.624129352
1888	Bdom	9.1963876	TraesCS2A01G452100	0.210396961	TraesCS2B01G473600	0.701975415	TraesCS2D01G451900	0.087627625
1897	Dsup	2.611155	TraesCS3A01G239400	0.402047523	TraesCS3B01G268000	0.382512949	TraesCS3D01G239700	0.215439528
1899	bal	7.797512	TraesCS7A01G329800	0.350387662	TraesCS7B01G230300	0.331512667	TraesCS7D01G326500	0.318099671
1900	Asup	0.8135974	TraesCS2A01G169700	0.180870047	TraesCS2B01G196000	0.450526022	TraesCS2D01G177200	0.368603931
1903	Ddom	46.9181352	TraesCS5A01G275100	0.079665485	TraesCS5B01G274900	0.018042473	TraesCS5D01G282700	0.902292042
1904	bal	131.50964	TraesCS5A01G516100	0.400376429	TraesCS4B01G347400	0.299565568	TraesCS4D01G342400	0.300058003
1905	bal	5.105864	TraesCS3A01G238100	0.340355716	TraesCS3B01G266600	0.334225118	TraesCS3D01G238500	0.325419165
1908	bal	7.52358	TraesCS3A01G100200	0.293332961	TraesCS3B01G117000	0.405982258	TraesCS3D01G100900	0.30068478
1909	bal	110.491724	TraesCS5A01G211900	0.298987696	TraesCS5B01G212000	0.313785872	TraesCS5D01G222000	0.387226432
1910	bal	1.972177	TraesCS5A01G439400	0.225411816	TraesCS5B01G442400	0.445460828	TraesCS5D01G446600	0.329127355
1912	bal	6.60202494	TraesCS4A01G126400	0.392304819	TraesCS4B01G178500	0.32060954	TraesCS4D01G180100	0.287085641
1913	Bsup	2.00691	TraesCS6A01G149900	0.36881036	TraesCS6B01G177800	0.094880687	TraesCS6D01G139200	0.536308953
1914	bal	19.390914	TraesCS3A01G210200	0.366626143	TraesCS3B01G240800	0.310891379	TraesCS3D01G213000	0.322482478
1916	Bsup	0.5332063	TraesCS1A01G243200	0.496262891	TraesCS1B01G254700	0	TraesCS1D01G243200	0.503737109
1917	Bsup	1.4628082	TraesCS3A01G222000	0.579816958	TraesCS3B01G251900	0.159652783	TraesCS3D01G231100	0.26053026
1918	Asup	1.55968502	TraesCS3A01G441600	0.204073012	TraesCS3B01G475500	0.34218845	TraesCS3D01G434400	0.453738538
1919	Bdom	1.85675186	TraesCS3A01G219500	0.148836399	TraesCS3B01G250000	0.662204803	TraesCS3D01G233000	0.188958798
1920	bal	731.0552	TraesCS1A01G200000	0.401306221	TraesCS1B01G214700	0.296868964	TraesCS1D01G203500	0.301824814
1921	bal	3.413142	TraesCS5A01G194500	0.355851588	TraesCS5B01G190000	0.361065552	TraesCS5D01G197700	0.28308286
1923	bal	3.222687	TraesCS3A01G403300	0.257808096	TraesCS3B01G436900	0.316246536	TraesCS3D01G398200	0.425945368
1924	Asup	63.266862	TraesCS5A01G036000	0.099090231	TraesCS5B01G036600	0.60248697	TraesCS5D01G044100	0.298422798
1928	bal	2.1028886	TraesCS2A01G069800	0.304298002	TraesCS2B01G083000	0.340639062	TraesCS2D01G068600	0.355062936
1930	Bsup	3.17879	TraesCS5A01G019300	0.336995146	TraesCS5B01G016800	0.174478213	TraesCS5D01G024700	0.488526641
1931	Dsup	2.8475248	TraesCS5A01G072600	0.694452951	TraesCS5B01G078400	0.226634023	TraesCS5D01G085300	0.078913026
1933	Asup	281.471	TraesCS3A01G435300	0.201927445	TraesCS3B01G470200	0.54335452	TraesCS3D01G428100	0.254718035
1934	bal	4.2164608	TraesCS2A01G340900	0.304783813	TraesCS2B01G338700	0.37502827	TraesCS2D01G318500	0.320187917
1935	Asup	9.1497628	TraesCS3A01G026800	0.081122409	TraesCS3B01G017500	0.329468213	TraesCS3D01G018700	0.589409378
1937	bal	2.1537786	TraesCS2A01G141400	0.367606308	TraesCS2B01G166400	0.304964679	TraesCS2D01G144900	0.327429012
1940	bal	2.2390126	TraesCS5A01G122100	0.361093993	TraesCS5B01G122200	0.343563766	TraesCS5D01G130500	0.295342241
1941	bal	2.4903308	TraesCS2A01G324900	0.259998471	TraesCS2B01G357400	0.36524738	TraesCS2D01G338000	0.374754149
1942	Bsup	1.1269872	TraesCS5A01G178300	0.233909311	TraesCS5B01G176000	0.206762242	TraesCS5D01G182800	0.559328447
1943	bal	46.23524	TraesCS4A01G367400	0.284706211	TraesCS5B01G505300	0.328263031	TraesCS5D01G506000	0.387030758
1944	Adom	2.3511972	TraesCS6A01G288100	0.756533395	TraesCS6B01G317600	0.125581215	TraesCS6D01G270900	0.11788539
1945	bal	1.38674648	TraesCS6A01G165800	0.220323098	TraesCS6B01G193200	0.255342707	TraesCS6D01G154400	0.524334196
1946	bal	0.56567794	TraesCS1A01G149700	0.336128893	TraesCS1B01G167700	0.349694846	TraesCS1D01G146900	0.314176261
1948	Ddom	1.2095318	TraesCS2A01G276000	0	TraesCS2B01G293700	0	TraesCS2D01G275000	1
1950	Asup	4.845375	TraesCS5A01G386300	0.202971081	TraesCS5B01G391200	0.407349689	TraesCS5D01G396100	0.38967923
1951	bal	8.718398	TraesCS3A01G306900	0.247048598	TraesCS3B01G329400	0.345024625	TraesCS3D01G294900	0.407926777
1952	Bdom	22.658082	TraesCS5A01G382600	0.205820157	TraesCS5B01G386800	0.582578878	TraesCS5D01G392000	0.211600964
1953	bal	4.691033	TraesCS1A01G237200	0.303660196	TraesCS1B01G246700	0.397702596	TraesCS1D01G235200	0.298637208
1956	Dsup	5.3052538	TraesCS2A01G189200	0.441930601	TraesCS2B01G218100	0.407293992	TraesCS2D01G198500	0.150775407
1961	bal	19.9947144	TraesCS7A01G173100	0.265296983	TraesCS7B01G078400	0.465954642	TraesCS7D01G174500	0.268748375
1964	Dsup	3.37606748	TraesCS3A01G458400	0.765678416	TraesCS3B01G498500	0.234321584	TraesCS3D01G451200	0
1966	Bsup	6.385012	TraesCS7A01G226900	0.359980592	TraesCS7B01G192700	0.168559433	TraesCS7D01G227500	0.471459975
1969	bal	6.991522	TraesCS5A01G054200	0.278136005	TraesCS5B01G062200	0.356581872	TraesCS5D01G065500	0.365282123
1972	bal	22.385996	TraesCS7A01G247700	0.257595954	TraesCS7B01G144100	0.337148189	TraesCS7D01G246300	0.405255857
1975	bal	6.76886	TraesCS1A01G159400	0.29589148	TraesCS1B01G175800	0.449472437	TraesCS1D01G156800	0.254636083
1977	bal	165.025204	TraesCS4A01G123100	0.360825938	TraesCS4B01G182900	0.37103713	TraesCS4D01G182800	0.268136933
1979	Asup	1.2405036	TraesCS1A01G244300	0.200337024	TraesCS1B01G255700	0.538406499	TraesCS1D01G244200	0.261256477
1981	bal	9.37711	TraesCS6A01G112500	0.315035443	TraesCS6B01G141700	0.322717767	TraesCS6D01G102700	0.36224679
1982	bal	31.581448	TraesCS3A01G281200	0.313870852	TraesCS3B01G314900	0.232605864	TraesCS3D01G281100	0.453523284
1984	Asup	2038.5674	TraesCS3A01G416800	0.175692302	TraesCS3B01G451800	0.537886949	TraesCS3D01G412300	0.286420748
1985	Adom	1.4539214	TraesCS2A01G464200	0.737700951	TraesCS2B01G485900	0.139717457	TraesCS2D01G465100	0.122581592
1987	bal	0.9545622	TraesCS2A01G399400	0.367560207	TraesCS2B01G417400	0.304284959	TraesCS2D01G396900	0.328154834
1988	bal	14.458148	TraesCS2A01G331300	0.291006289	TraesCS2B01G350900	0.327442491	TraesCS2D01G331600	0.381551219
1989	Dsup	931.43494	TraesCS4A01G208400	0.621063882	TraesCS4B01G112000	0.241436444	TraesCS4D01G109500	0.137499673
1990	bal	43.780644	TraesCS2A01G183400	0.221551424	TraesCS2B01G210000	0.28698116	TraesCS2D01G191200	0.491467417
1991	Dsup	25.639734	TraesCS2A01G306200	0.278091809	TraesCS2B01G322900	0.527601417	TraesCS2D01G304600	0.194306774
1993	Dsup	1.2572565	TraesCS2A01G396300	0.269349301	TraesCS2B01G414600	0.730650699	TraesCS2D01G394000	0
1994	Dsup	1.37354544	TraesCS5A01G140900	0.521248864	TraesCS5B01G139200	0.342429443	TraesCS5D01G151600	0.136321693
1995	bal	11.44985	TraesCS3A01G128000	0.370824596	TraesCS3B01G147200	0.329988602	TraesCS3D01G129000	0.299186802
1996	Bdom	8.6797658	TraesCS4A01G214800	0.123850024	TraesCS4B01G101300	0.674152291	TraesCS4D01G098000	0.201997685
1997	Asup	139.849064	TraesCS1A01G152600	0.053342109	TraesCS1B01G170100	0.43188076	TraesCS1D01G149700	0.514777131
1998	bal	27.5647332	TraesCS5A01G380900	0.220594408	TraesCS5B01G384500	0.365985186	TraesCS5D01G390700	0.413420406
1999	Bsup	46.654496	TraesCS1A01G178700	0.672146153	TraesCS1B01G201800	0	TraesCS1D01G177000	0.327853847
2000	Bsup	2.7880512	TraesCS6A01G176700	0.295728285	TraesCS6B01G209200	0.216587558	TraesCS6D01G167400	0.487684157
2001	bal	9.60666	TraesCS3A01G042900	0.222210633	TraesCS3B01G040600	0.41678065	TraesCS3D01G037800	0.361008717
2002	Asup	14.6102916	TraesCS3A01G376100	0.129793275	TraesCS3B01G408400	0.382176766	TraesCS3D01G368600	0.488029958
2003	bal	82.99076	TraesCS2A01G575500	0.220429841	TraesCS2B01G611700	0.516110468	TraesCS2D01G586200	0.263459691
2004	Asup	426.5127386	TraesCS4A01G299100	0.000292462	TraesCS4B01G014300	0.549041515	TraesCS4D01G012500	0.450666024
2005	bal	177.26804	TraesCS4A01G268500	0.348693538	TraesCS4B01G045700	0.325683976	TraesCS4D01G046200	0.325622487
2006	Bsup	1.3486104	TraesCS3A01G407300	0.483801845	TraesCS3B01G440900	0	TraesCS3D01G402600	0.516198155
2007	Bsup	3.5651438	TraesCS1A01G354800	0.534512184	TraesCS1B01G366900	0.171554202	TraesCS1D01G355700	0.293933614
2008	Asup	1.03851796	TraesCS6A01G176800	0.145239144	TraesCS6B01G209000	0.367615982	TraesCS6D01G167300	0.487144873
2011	bal	83.76034	TraesCS2A01G285500	0.295746889	TraesCS2B01G302600	0.383888843	TraesCS2D01G284500	0.320364268
2012	Dsup	1.29710314	TraesCS5A01G273200	0.448570744	TraesCS5B01G272900	0.388324108	TraesCS5D01G280700	0.163105148
2013	bal	53.314318	TraesCS5A01G159900	0.280248544	TraesCS5B01G157600	0.226162773	TraesCS5D01G165000	0.493588683
2014	Dsup	10.6656102	TraesCS2A01G186300	0.56977837	TraesCS2B01G220800	0.277496734	TraesCS2D01G201600	0.152724895
2017	Dsup	22.780552	TraesCS2A01G576600	0.455597125	TraesCS2B01G610800	0.34291004	TraesCS2D01G587300	0.201492835
2019	Adom	6.534545	TraesCS5A01G129300	0.643233462	TraesCS5B01G127900	0.141713891	TraesCS5D01G136800	0.215052647
2024	Ddom	13.15971	TraesCS6A01G253900	0.170779599	TraesCS6B01G271600	0.179583137	TraesCS6D01G235400	0.649637264
2025	bal	50.048124	TraesCS4A01G357400	0.279998907	TraesCS5B01G515100	0.41971819	TraesCS5D01G515300	0.300282904
2027	Adom	0.70756256	TraesCS5A01G405200	0.845041462	TraesCS5B01G410000	0.154958538	TraesCS5D01G415300	0
2028	Asup	48.9914644	TraesCS5A01G401200	0.12807689	TraesCS5B01G406000	0.447127316	TraesCS5D01G411400	0.424795794
2030	bal	6.858888	TraesCS5A01G423300	0.375509558	TraesCS5B01G425300	0.338453988	TraesCS5D01G431900	0.286036454
2031	bal	42.207166	TraesCS2A01G183100	0.345686654	TraesCS2B01G209700	0.317191446	TraesCS2D01G190900	0.3371219
2033	Dsup	2.0359124	TraesCS1A01G068500	0.415296542	TraesCS1B01G086400	0.450276741	TraesCS1D01G069900	0.134426717
2034	bal	10.722704	TraesCS1A01G068400	0.48637713	TraesCS1B01G086500	0.247870686	TraesCS1D01G069800	0.265752183
2035	Dsup	40.462556	TraesCS3A01G364200	0.341157637	TraesCS3B01G396300	0.478446493	TraesCS3D01G357600	0.18039587
2036	bal	12.274996	TraesCS1A01G433000	0.36770293	TraesCS1B01G468700	0.405819766	TraesCS1D01G442400	0.226477304
2037	bal	0.9883393	TraesCS3A01G325700	0.226947972	TraesCS3B01G354800	0.371542141	TraesCS3D01G319100	0.401509886
2039	Asup	29.687996	TraesCS2A01G391200	0.090949487	TraesCS2B01G407800	0.338339711	TraesCS2D01G387500	0.570710802
2040	Asup	44.337172	TraesCS2A01G454800	0.130160128	TraesCS2B01G476700	0.424371451	TraesCS2D01G455000	0.445468421
2041	bal	9.32008	TraesCS2A01G336400	0.309173312	TraesCS2B01G345500	0.342384615	TraesCS2D01G326500	0.348442073
2043	Dsup	1.529341	TraesCS1A01G247800	0.614118238	TraesCS1B01G258200	0.385881762	TraesCS1D01G247200	0
2044	bal	11.209312	TraesCS4A01G011800	0.386681359	TraesCS4B01G292700	0.307556432	TraesCS4D01G291600	0.305762209
2045	bal	6.3236758	TraesCS6A01G281700	0.231091227	TraesCS6B01G310400	0.410983118	TraesCS6D01G262300	0.357925655
2046	bal	26.505308	TraesCS2A01G451100	0.461655454	TraesCS2B01G472600	0.289328009	TraesCS2D01G450800	0.249016537
2048	Asup	0.86864774	TraesCS4A01G324600	0.205526581	TraesCS5B01G537200	0.236841853	TraesCS5D01G555300	0.557631567
2049	bal	49.206244	TraesCS2A01G479100	0.355742657	TraesCS2B01G503500	0.292907055	TraesCS2D01G478400	0.351350288
2051	Bsup	0.6097741	TraesCS2A01G474900	0.484241853	TraesCS2B01G498500	0.208581768	TraesCS2D01G474900	0.307176379
2052	bal	18.378194	TraesCS1A01G300800	0.326131828	TraesCS1B01G310800	0.35944348	TraesCS1D01G300200	0.314424693
2055	bal	1.7420728	TraesCS3A01G319200	0.245882262	TraesCS3B01G346900	0.366104218	TraesCS3D01G312100	0.38801352
2056	Dsup	39.824108	TraesCS2A01G294600	0.534796762	TraesCS2B01G311000	0.266430525	TraesCS2D01G292300	0.198772713
2057	bal	32.985384	TraesCS6A01G386300	0.410825959	TraesCS6B01G425300	0.289622761	TraesCS6D01G370900	0.29955128
2059	bal	2.00342182	TraesCS7A01G188900	0.377263935	TraesCS7B01G093700	0.342745194	TraesCS7D01G190200	0.279990871
2060	bal	13.295154	TraesCS5A01G337000	0.391260605	TraesCS5B01G336000	0.31500109	TraesCS5D01G341700	0.293738305
2061	Bsup	3.65609784	TraesCS7A01G345500	0.500391587	TraesCS7B01G237800	0.035287688	TraesCS7D01G333800	0.464320725
2062	bal	22.337158	TraesCS6A01G217300	0.349786128	TraesCS6B01G245400	0.27776094	TraesCS6D01G198100	0.372452932
2063	bal	5.4560584	TraesCS7A01G351300	0.28635225	TraesCS7B01G276800	0.330865557	TraesCS7D01G371700	0.382782193
2064	bal	0.68171178	TraesCS7A01G161600	0.257191419	TraesCS7B01G066700	0.245929974	TraesCS7D01G162900	0.496878608
2065	bal	0.70066262	TraesCS5A01G089300	0.30620272	TraesCS5B01G095300	0.422082457	TraesCS5D01G101400	0.271714823
2067	Adom	1.37054404	TraesCS2A01G175900	0.826924175	TraesCS2B01G202000	0.173075825	TraesCS2D01G183300	0
2068	Asup	1.10204196	TraesCS2A01G301300	0.131052324	TraesCS2B01G317400	0.475553944	TraesCS2D01G299900	0.393393732
2069	bal	2.405659	TraesCS3A01G363800	0.276769817	TraesCS3B01G396000	0.242694663	TraesCS3D01G357300	0.480535521
2071	bal	3.1432932	TraesCS7A01G231400	0.312376077	TraesCS7B01G129800	0.432219304	TraesCS7D01G231600	0.255404618
2072	Asup	0.9602388	TraesCS7A01G386000	0.203971554	TraesCS7B01G288900	0.572312012	TraesCS7D01G382600	0.223716434
2078	Dsup	0.59265344	TraesCS3A01G443400	0.351192326	TraesCS3B01G477000	0.456609178	TraesCS3D01G435800	0.192198496
2080	Dsup	0.5110144	TraesCS2A01G330000	0.644487513	TraesCS2B01G352300	0.355512487	TraesCS2D01G332700	0
2081	Ddom	1.36556456	TraesCS6A01G245300	0	TraesCS6B01G279000	0.112147433	TraesCS6D01G227700	0.887852567
2083	Bsup	9.908884	TraesCS5A01G491800	0.40102942	TraesCS4B01G320200	0.170617801	TraesCS4D01G316700	0.428352779
2084	bal	18.741654	TraesCS2A01G204600	0.294034454	TraesCS2B01G232100	0.300954121	TraesCS2D01G211300	0.405011425
2085	Bdom	1.68831404	TraesCS3A01G284900	0.077533466	TraesCS3B01G318800	0.922466534	TraesCS3D01G284700	0
2086	bal	9.224582	TraesCS3A01G207100	0.397309927	TraesCS3B01G233900	0.254034275	TraesCS3D01G208800	0.348655798
2089	bal	17.011676	TraesCS1A01G173500	0.311321001	TraesCS1B01G190900	0.327162003	TraesCS1D01G165300	0.361516996
2090	Dsup	44.46827	TraesCS2A01G393900	0.310511607	TraesCS2B01G411900	0.50556408	TraesCS2D01G391800	0.183924313
2092	bal	6.109168	TraesCS7A01G378000	0.286099187	TraesCS7B01G279800	0.421707833	TraesCS7D01G374800	0.292192979
2093	Asup	12.26269	TraesCS7A01G220500	0.184532757	TraesCS7B01G126900	0.473285062	TraesCS7D01G221600	0.34218218
2096	Asup	1.3120448	TraesCS6A01G358600	0.188890044	TraesCS6B01G391300	0.410369372	TraesCS6D01G341400	0.400740584
2097	Asup	3.931769	TraesCS3A01G233100	0.114650835	TraesCS3B01G262500	0.294315968	TraesCS3D01G220000	0.591033197
2098	bal	4.0146596	TraesCS2A01G555400	0.232069389	TraesCS2B01G588400	0.348326419	TraesCS2D01G559100	0.419604193
2099	bal	4.353173	TraesCS2A01G302100	0.414271613	TraesCS2B01G317900	0.26688326	TraesCS2D01G300800	0.318845127
2100	Bsup	1.01969112	TraesCS3A01G423000	0.605897107	TraesCS3B01G458600	0.133067747	TraesCS3D01G418200	0.261035146
2102	Dsup	3.0093488	TraesCS2A01G134400	0.420798015	TraesCS2B01G157900	0.367252211	TraesCS2D01G136600	0.211949775
2103	bal	0.56734864	TraesCS5A01G388700	0.299502613	TraesCS5B01G393500	0.364262158	TraesCS5D01G398700	0.336235229
2105	Asup	1.128362	TraesCS7A01G218000	0	TraesCS7B01G125000	0.753913726	TraesCS7D01G219700	0.246086274
2106	Bsup	1.0344536	TraesCS6A01G213800	0.45245026	TraesCS6B01G243800	0	TraesCS6D01G196400	0.54754974
2107	Bsup	10.2915504	TraesCS5A01G071400	0.247698151	TraesCS5B01G077400	0.204233601	TraesCS5D01G083600	0.548068248
2108	bal	3.005073	TraesCS2A01G100500	0.361604127	TraesCS2B01G117700	0.260875593	TraesCS2D01G100000	0.37752028
2110	Dsup	9.6901866	TraesCS1A01G181100	0.40913887	TraesCS1B01G199500	0.438960752	TraesCS1D01G184600	0.151900377
2113	bal	14.215076	TraesCS4A01G080500	0.310432107	TraesCS4B01G223500	0.297718844	TraesCS4D01G223800	0.391849048
2114	Bsup	0.82452598	TraesCS1A01G156000	0.271849991	TraesCS1B01G173100	0	TraesCS1D01G154400	0.728150009
2115	Dsup	18.0864342	TraesCS7A01G112700	0.282019714	TraesCS7B01G010400	0.521729153	TraesCS7D01G107900	0.196251133
2116	Adom	1.720688	TraesCS7A01G175500	0.809844667	TraesCS7B01G080900	0	TraesCS7D01G177100	0.190155333
2117	bal	0.5238677	TraesCS4A01G361400	0.272145353	TraesCS5B01G511500	0.311595619	TraesCS5D01G512000	0.416259029
2118	Dsup	1.5192126	TraesCS4A01G208600	0.425809791	TraesCS4B01G112200	0.479462058	TraesCS4D01G109700	0.094728151
2120	bal	2.501928	TraesCS7A01G149500	0.318910696	TraesCS7B01G053200	0.299440591	TraesCS7D01G151200	0.381648713
2124	Asup	11.285398	TraesCS6A01G103400	0.149225043	TraesCS6B01G132500	0.54851517	TraesCS6D01G091900	0.302259787
2125	bal	1.071493	TraesCS3A01G325900	0.3028828	TraesCS3B01G355000	0.414038729	TraesCS3D01G319300	0.283078471
2126	bal	7.954994	TraesCS7A01G211800	0.423091457	TraesCS7B01G118700	0.277841819	TraesCS7D01G213400	0.299066725
2127	Ddom	1.61008568	TraesCS2A01G261700	0.189784062	TraesCS2B01G280500	0.098698772	TraesCS2D01G262300	0.711517166
2128	bal	9.202984	TraesCS7A01G213000	0.441736289	TraesCS7B01G119700	0.312939586	TraesCS7D01G214900	0.245324125
2129	bal	3.8383534	TraesCS4A01G209500	0.357421492	TraesCS4B01G112800	0.305565663	TraesCS4D01G110500	0.337012845
2130	Asup	0.94789988	TraesCS5A01G053500	0.175965356	TraesCS5B01G062700	0.306715452	TraesCS5D01G064900	0.517319192
2131	bal	15.570894	TraesCS4A01G139300	0.303866046	TraesCS4B01G154300	0.272156371	TraesCS4D01G165700	0.423977583
2132	Adom	21.759042	TraesCS3A01G235500	0.736477828	TraesCS3B01G264400	0.135504679	TraesCS3D01G235600	0.128017493
2134	Adom	2.59699286	TraesCS7A01G307100	0.858224616	TraesCS7B01G207400	0.088682747	TraesCS7D01G304000	0.053092637
2136	Asup	1.70554928	TraesCS7A01G491900	0.1397766	TraesCS7B01G397000	0.460764992	TraesCS7D01G478500	0.399458408
2140	bal	2.5117372	TraesCS4A01G293500	0.496025778	TraesCS4B01G020100	0.27616034	TraesCS4D01G018300	0.227813881
2141	Bsup	30.885658	TraesCS1A01G004200	0.416413987	TraesCS1B01G005600	0.173117633	TraesCS1D01G003300	0.41046838
2142	bal	5.5087828	TraesCS3A01G082800	0.329029309	TraesCS3B01G097900	0.378863222	TraesCS3D01G083200	0.292107469
2143	bal	8.725764	TraesCS1A01G226600	0.255299135	TraesCS1B01G240600	0.354756329	TraesCS1D01G228000	0.389944537
2144	bal	3.3165814	TraesCS1A01G155500	0.298575033	TraesCS1B01G172800	0.345999046	TraesCS1D01G154200	0.355425921
2146	bal	47.55132	TraesCS3A01G250600	0.295670867	TraesCS3B01G280100	0.353582193	TraesCS3D01G251000	0.35074694
2147	bal	13.07916	TraesCS7A01G251100	0.394094116	TraesCS7B01G140000	0.280928286	TraesCS7D01G251000	0.324977598
2148	bal	2.0902504	TraesCS6A01G263600	0.366836815	TraesCS6B01G290600	0.262878648	TraesCS6D01G251300	0.370284536
2149	bal	32.52043	TraesCS7A01G487900	0.32389584	TraesCS7B01G391200	0.390113661	TraesCS7D01G474600	0.285990499
2150	Dsup	2.886513098	TraesCS5A01G358700	0.437596559	TraesCS5B01G361100	0.380642409	TraesCS5D01G367700	0.181761032
2151	Bsup	1.93593486	TraesCS6A01G118900	0.715314977	TraesCS6B01G146900	0.059430233	TraesCS6D01G108800	0.22525479
2152	bal	5.49438	TraesCS6A01G099400	0.402633236	TraesCS6B01G127600	0.332533607	TraesCS6D01G083000	0.264833157
2153	Bsup	0.79119428	TraesCS1A01G401900	0.592890788	TraesCS1B01G430500	0.159216798	TraesCS1D01G409300	0.247892414
2155	bal	2.0420414	TraesCS3A01G055100	0.334582051	TraesCS3B01G067400	0.350497791	TraesCS3D01G054400	0.314920158
2157	bal	1.532529	TraesCS5A01G061500	0.342747237	TraesCS5B01G070400	0.39510913	TraesCS5D01G073200	0.262143633
2158	Asup	1.5720528	TraesCS5A01G139900	0	TraesCS5B01G137300	0.437393451	TraesCS5D01G153500	0.562606549
2159	Asup	12.2947648	TraesCS1A01G135800	0.067452514	TraesCS1B01G156400	0.578603667	TraesCS1D01G138800	0.353943818
2160	bal	3.8425102	TraesCS5A01G518200	0.221815364	TraesCS4B01G349400	0.375277182	TraesCS4D01G344200	0.402907454
2161	Bsup	2.9996918	TraesCS4A01G240700	0.601436388	TraesCS4B01G074300	0	TraesCS4D01G072600	0.398563612
2162	bal	5.306329	TraesCS6A01G250000	0.390517437	TraesCS6B01G275400	0.309707521	TraesCS6D01G231800	0.299775042
2163	bal	17.244272	TraesCS6A01G015100	0.282754413	TraesCS6B01G021700	0.393129382	TraesCS6D01G017900	0.324116205
2165	Bsup	0.6536446	TraesCS5A01G067200	0.536101117	TraesCS5B01G074100	0	TraesCS5D01G078400	0.463898883
2166	Bsup	0.513009565	TraesCS2A01G304900	0.390810647	TraesCS2B01G321700	0.215236786	TraesCS2D01G303500	0.393952567
2167	bal	7.744146	TraesCS4A01G073700	0.248398468	TraesCS4B01G229900	0.293802312	TraesCS4D01G231300	0.45779922
2168	Asup	4.633409	TraesCS5A01G045200	0.1684002	TraesCS5B01G049400	0.499844499	TraesCS5D01G055300	0.331755302
2170	bal	5.692612	TraesCS7A01G495500	0.336188379	TraesCS7B01G401800	0.243851153	TraesCS7D01G482800	0.419960468
2174	bal	314.74694	TraesCS2A01G172600	0.310584179	TraesCS2B01G198900	0.341703465	TraesCS2D01G179700	0.347712356
2175	bal	3.7423676	TraesCS2A01G201600	0.265057393	TraesCS2B01G228700	0.302236851	TraesCS2D01G213900	0.432705756
2176	Asup	8.2783504	TraesCS2A01G307700	0.219800795	TraesCS2B01G324300	0.493565723	TraesCS2D01G306100	0.286633482
2178	Asup	15.760482	TraesCS2A01G116800	0.180914264	TraesCS2B01G136000	0.321049699	TraesCS2D01G118300	0.498036037
2180	bal	11.866686	TraesCS7A01G133200	0.356191274	TraesCS7B01G034000	0.346820334	TraesCS7D01G132700	0.296988393
2182	bal	10.7050664	TraesCS7A01G466900	0.363411104	TraesCS7B01G368200	0.262815782	TraesCS7D01G454700	0.373773114
2183	Bsup	12.981082	TraesCS2A01G204200	0.28486932	TraesCS2B01G231600	0.138745599	TraesCS2D01G211700	0.576385081
2186	bal	0.6849178	TraesCS2A01G436700	0.35370843	TraesCS2B01G456500	0.306302742	TraesCS2D01G433200	0.339988828
2187	bal	8.900652	TraesCS4A01G263500	0.233755684	TraesCS4B01G051000	0.285787603	TraesCS4D01G051100	0.480456713
2188	Dsup	0.57403422	TraesCS3A01G507700	0.263083305	TraesCS3B01G576100	0.541034993	TraesCS3D01G515300	0.195881702
2189	bal	2.7807162	TraesCS6A01G071500	0.408420392	TraesCS6B01G096000	0.271415472	TraesCS6D01G069700	0.320164136
2190	Bsup	0.9103478	TraesCS3A01G283500	0.551876327	TraesCS3B01G317100	0	TraesCS3D01G283400	0.448123673
2191	Dsup	5.1386388	TraesCS5A01G105400	0.322416006	TraesCS5B01G108000	0.484432181	TraesCS5D01G115600	0.193151813
2193	Bsup	8.8023	TraesCS7A01G506200	0.563608602	TraesCS7B01G413700	0.209051043	TraesCS7D01G494300	0.227340354
2194	bal	4.4785738	TraesCS1A01G247100	0.2427145	TraesCS1B01G257700	0.536269828	TraesCS1D01G246300	0.221015672
2195	bal	7.673924	TraesCS3A01G291300	0.260601747	TraesCS3B01G325900	0.341713574	TraesCS3D01G291000	0.397684679
2196	bal	11.395366	TraesCS1A01G402100	0.233577403	TraesCS1B01G431200	0.451401912	TraesCS1D01G409700	0.315020685
2197	bal	8.069514	TraesCS3A01G089700	0.34393298	TraesCS3B01G105200	0.397512911	TraesCS3D01G089900	0.258554109
2199	bal	37.203384	TraesCS6A01G174200	0.275866249	TraesCS6B01G202800	0.490183904	TraesCS6D01G163300	0.233949847
2200	Asup	14.460854	TraesCS7A01G133400	0.139933091	TraesCS7B01G034500	0.475860139	TraesCS7D01G133000	0.38420677
2201	bal	12.919916	TraesCS2A01G213900	0.314022939	TraesCS2B01G238900	0.296742487	TraesCS2D01G219700	0.389234574
2202	bal	4.066312	TraesCS5A01G372300	0.342993405	TraesCS5B01G374400	0.361766879	TraesCS5D01G381800	0.295239716
2203	bal	2.9111282	TraesCS7A01G395900	0.223059088	TraesCS7B01G297900	0.538672052	TraesCS7D01G391600	0.238268861
2204	Asup	4.3022398	TraesCS7A01G415100	0.17482238	TraesCS7B01G315000	0.33094715	TraesCS7D01G408300	0.49423047
2205	Bdom	2.116282	TraesCS4A01G140300	0	TraesCS4B01G166700	1	TraesCS4D01G169300	0
2206	bal	14.093438	TraesCS3A01G247800	0.303865671	TraesCS3B01G271600	0.391799077	TraesCS3D01G243600	0.304335252
2207	bal	15.480706	TraesCS7A01G120000	0.332173352	TraesCS7B01G018300	0.415570453	TraesCS7D01G118100	0.252256196
2208	bal	6.8287578	TraesCS6A01G072200	0.397949097	TraesCS6B01G096900	0.242218548	TraesCS6D01G070200	0.359832355
2209	bal	44.86544	TraesCS6A01G218400	0.26201807	TraesCS6B01G248000	0.427112272	TraesCS6D01G201600	0.310869658
2211	bal	62.49052	TraesCS5A01G271400	0.307549689	TraesCS5B01G271700	0.289570002	TraesCS5D01G279000	0.402880309
2213	bal	18.432534	TraesCS1A01G086600	0.296748022	TraesCS1B01G105100	0.404384118	TraesCS1D01G088100	0.29886786
2214	Dsup	4.141678	TraesCS2A01G351900	0.371368561	TraesCS2B01G370100	0.43668856	TraesCS2D01G350100	0.191942879
2215	Dsup	499.7735	TraesCS3A01G443700	0.402831283	TraesCS3B01G477300	0.536036825	TraesCS3D01G436100	0.061131893
2216	bal	4.3555026	TraesCS1A01G197100	0.443699425	TraesCS1B01G211700	0.27263407	TraesCS1D01G200600	0.283666505
2217	Dsup	140.43652	TraesCS2A01G501700	0.231605568	TraesCS2B01G529900	0.610953191	TraesCS2D01G502200	0.157441241
2218	bal	3.993102	TraesCS7A01G335200	0.225959167	TraesCS7B01G245900	0.324117441	TraesCS7D01G342700	0.449923393
2219	bal	27.327144	TraesCS1A01G180100	0.228981704	TraesCS1B01G200400	0.366688813	TraesCS1D01G178300	0.404329483
2220	Bsup	6.770806	TraesCS2A01G336200	0.515989086	TraesCS2B01G345700	0.162856239	TraesCS2D01G326700	0.321154675
2222	bal	15.749026	TraesCS2A01G429800	0.291491169	TraesCS2B01G450700	0.398575633	TraesCS2D01G427400	0.309933198
2223	bal	7.28081	TraesCS3A01G408100	0.327533338	TraesCS3B01G441700	0.326358194	TraesCS3D01G403200	0.346108469
2224	Bdom	0.8656502	TraesCS5A01G374100	0.182317153	TraesCS5B01G376000	0.641181161	TraesCS5D01G383600	0.176501686
2225	Bdom	165.32252	TraesCS3A01G507600	0.185137996	TraesCS3B01G576000	0.639985768	TraesCS3D01G515200	0.174876236
2226	bal	2.7327878	TraesCS6A01G219800	0.303442148	TraesCS6B01G249200	0.337532976	TraesCS6D01G202700	0.359024876
2228	bal	12.698076	TraesCS2A01G154500	0.293949099	TraesCS2B01G179700	0.245897882	TraesCS2D01G160000	0.460153018
2229	Bsup	2.6812644	TraesCS4A01G087800	0.241979344	TraesCS4B01G216600	0.171652523	TraesCS4D01G216900	0.586368133
2231	bal	10.635918	TraesCS2A01G549200	0.257552381	TraesCS2B01G579800	0.410153219	TraesCS2D01G550000	0.332294401
2232	Bsup	2.6637428	TraesCS2A01G223300	0.496660864	TraesCS2B01G273600	0.158416271	TraesCS2D01G229300	0.344922866
2233	Adom	35.201008	TraesCS6A01G245200	0.74147763	TraesCS6B01G279100	0.054255719	TraesCS6D01G227600	0.204266651
2234	Dsup	3.0330462	TraesCS5A01G292300	0.457589007	TraesCS5B01G291700	0.428588592	TraesCS5D01G299600	0.113822401
2235	Asup	1.551121	TraesCS6A01G026900	0.185034565	TraesCS6B01G038100	0.447902001	TraesCS6D01G030600	0.367063433
2236	bal	6.2500008	TraesCS3A01G146100	0.228909763	TraesCS3B01G173200	0.39452891	TraesCS3D01G155000	0.376561328
2237	bal	4053.7	TraesCS1A01G392000	0.344793103	TraesCS1B01G420100	0.309825147	TraesCS1D01G400100	0.34538175
2238	Asup	4.187064401	TraesCS1A01G190000	0.206457297	TraesCS1B01G192100	0.572484149	TraesCS1D01G194100	0.221058554
2240	bal	2.3561994	TraesCS6A01G143900	0.388111889	TraesCS6B01G172300	0.226115837	TraesCS6D01G133100	0.385772274
2241	Dsup	0.640068	TraesCS5A01G248000	0.349358506	TraesCS5B01G245600	0.650641494	TraesCS5D01G254600	0
2247	bal	4.5145826	TraesCS6A01G098400	0.236634279	TraesCS6B01G126300	0.273776716	TraesCS6D01G084400	0.489589004
2249	Bsup	41.174992	TraesCS4A01G204600	0.390723573	TraesCS4B01G108200	0.157084961	TraesCS4D01G105400	0.452191466
2250	Asup	257.7609	TraesCS6A01G271600	0.219475646	TraesCS6B01G298800	0.374386961	TraesCS6D01G251800	0.406137393
2253	Adom	5.640742	TraesCS2A01G170400	1	TraesCS2B01G196700	0	TraesCS2D01G178000	0
2254	bal	3.0594194	TraesCS3A01G345000	0.313049071	TraesCS3B01G377100	0.343417251	TraesCS3D01G339000	0.343533678
2256	Asup	218.2321	TraesCS5A01G403000	0.150040255	TraesCS5B01G407800	0.475474598	TraesCS5D01G413000	0.374485147
2258	bal	0.6311432	TraesCS2A01G255700	0.3636338	TraesCS2B01G286700	0.268490891	TraesCS2D01G267000	0.367875309
2259	Asup	2.4521236	TraesCS3A01G273800	0.167402655	TraesCS3B01G307500	0.48246263	TraesCS3D01G273100	0.350134716
2260	Bdom	5.603772	TraesCS2A01G276300	0.211091386	TraesCS2B01G294000	0.605835498	TraesCS2D01G275300	0.183073116
2261	bal	29.823498	TraesCS7A01G384600	0.266062888	TraesCS7B01G287200	0.39213891	TraesCS7D01G381000	0.341798202
2263	bal	0.8998924	TraesCS7A01G207400	0.229147396	TraesCS7B01G114400	0.403014405	TraesCS7D01G209900	0.367838199
2264	bal	56.46808	TraesCS3A01G208800	0.289745995	TraesCS3B01G239100	0.408692132	TraesCS3D01G211700	0.301561874
2265	bal	8.943322	TraesCS2A01G278800	0.240314952	TraesCS2B01G296300	0.382475326	TraesCS2D01G277800	0.377209721
2266	bal	6.132898	TraesCS1A01G250800	0.337372968	TraesCS1B01G261400	0.415574823	TraesCS1D01G250400	0.247052209
2267	Asup	2.7835478	TraesCS4A01G012900	0.163327822	TraesCS4B01G291400	0.473706685	TraesCS4D01G290000	0.362965493
2268	Bsup	2.6785354	TraesCS5A01G377800	0.395228377	TraesCS5B01G381400	0.175961161	TraesCS5D01G387800	0.428810461
2270	bal	238.89646	TraesCS5A01G173700	0.328310265	TraesCS5B01G171100	0.357572733	TraesCS5D01G178200	0.314117003
2271	Ddom	0.5431044	TraesCS5A01G331000	0	TraesCS5B01G331400	0	TraesCS5D01G336800	1
2272	bal	10.785808	TraesCS3A01G100300	0.340777066	TraesCS3B01G117300	0.257519696	TraesCS3D01G101100	0.401703238
2273	Dsup	105.09276	TraesCS4A01G103300	0.483242613	TraesCS4B01G200800	0.34813264	TraesCS4D01G201800	0.168624746
2274	Dsup	1.19166726	TraesCS4A01G316600	0.371102081	TraesCS5B01G562500	0.44153634	TraesCS5D01G566900	0.187361579
2275	bal	34.335076	TraesCS4A01G019900	0.268096975	TraesCS4B01G283700	0.367295648	TraesCS4D01G282500	0.364607377
2276	bal	1.286897	TraesCS2A01G424400	0.323298446	TraesCS2B01G444000	0.295578123	TraesCS2D01G422200	0.381123431
2278	bal	28.18863	TraesCS7A01G237000	0.334059725	TraesCS7B01G103200	0.313173148	TraesCS7D01G199300	0.352767126
2280	bal	10.417808	TraesCS5A01G469100	0.28829558	TraesCS5B01G481600	0.387974898	TraesCS5D01G481900	0.323729522
2281	bal	5.2916626	TraesCS3A01G259400	0.36390302	TraesCS3B01G292300	0.276730531	TraesCS3D01G259400	0.359366449
2282	bal	233.3112	TraesCS6A01G159400	0.442197803	TraesCS6B01G191900	0.288043523	TraesCS6D01G153100	0.269758674
2284	bal	42.250618	TraesCS1A01G400500	0.291031199	TraesCS1B01G429200	0.385761884	TraesCS1D01G408300	0.323206917
2285	Bdom	2.3111998	TraesCS6A01G331800	0.182072359	TraesCS6B01G362600	0.642820236	TraesCS6D01G311100	0.175107405
2288	bal	87.68858	TraesCS7A01G232700	0.348397477	TraesCS7B01G131200	0.308246524	TraesCS7D01G232900	0.343355999
2289	bal	6.7932586	TraesCS6A01G210700	0.429771656	TraesCS6B01G239600	0.281094525	TraesCS6D01G193800	0.289133819
2290	bal	3.7844776	TraesCS5A01G510500	0.23705898	TraesCS4B01G341100	0.416452511	TraesCS4D01G337100	0.346488509
2291	bal	8.886774	TraesCS7A01G308700	0.327649381	TraesCS7B01G208800	0.378070602	TraesCS7D01G305400	0.294280017
2292	Asup	1.99584664	TraesCS2A01G348400	0.10605386	TraesCS2B01G366800	0.524049784	TraesCS2D01G346800	0.369896356
2295	Bsup	10.790638	TraesCS6A01G229000	0.508268742	TraesCS6B01G252500	0.121607823	TraesCS6D01G205700	0.370123435
2296	bal	60.558782	TraesCS4A01G107200	0.234374529	TraesCS4B01G197200	0.529021868	TraesCS4D01G197500	0.236603603
2297	Asup	8.53878	TraesCS5A01G540900	0.063344646	TraesCS4B01G373200	0.613994739	TraesCS4D01G364000	0.322660614
2298	Bsup	440.50228	TraesCS4A01G203400	0.424908584	TraesCS4B01G107300	0.180376547	TraesCS4D01G104200	0.39471487
2299	bal	35.010268	TraesCS4A01G266500	0.284189198	TraesCS4B01G047800	0.234963297	TraesCS4D01G047700	0.480847505
2300	Bdom	40.267276	TraesCS6A01G389200	0.067391844	TraesCS6B01G430000	0.726612349	TraesCS6D01G374300	0.205995807
2301	bal	11.580676	TraesCS1A01G246800	0.374574679	TraesCS1B01G257400	0.384083278	TraesCS1D01G246100	0.241342043
2302	Asup	39.999596	TraesCS4A01G132900	0.139307807	TraesCS4B01G171800	0.428111824	TraesCS4D01G173800	0.432580369
2303	Dsup	49.257902	TraesCS4A01G089100	0.440958691	TraesCS4B01G215200	0.420935914	TraesCS4D01G215700	0.138105395
2304	bal	17.943634	TraesCS3A01G502800	0.272570651	TraesCS3B01G566100	0.335927271	TraesCS3D01G509200	0.391502078
2306	Dsup	12.352262	TraesCS5A01G364300	0.427183458	TraesCS5B01G366200	0.36317753	TraesCS5D01G373200	0.209639012
2307	bal	21.089832	TraesCS4A01G239200	0.252483092	TraesCS4B01G075700	0.285941965	TraesCS4D01G074400	0.461574943
2308	bal	20.836178	TraesCS5A01G355100	0.410946192	TraesCS5B01G357300	0.271602402	TraesCS5D01G362400	0.317451406
2309	Ddom	2.90037154	TraesCS5A01G222000	0.035034249	TraesCS5B01G220800	0.067697947	TraesCS5D01G229800	0.897267803
2310	bal	2368.9346	TraesCS5A01G256900	0.334408388	TraesCS5B01G256400	0.258138574	TraesCS5D01G265500	0.407453038
2311	bal	7.261628	TraesCS2A01G398100	0.362633558	TraesCS2B01G416200	0.339306007	TraesCS2D01G395800	0.298060435
2312	bal	8.029398	TraesCS3A01G312900	0.42167769	TraesCS3B01G159000	0.250062832	TraesCS3D01G141400	0.328259478
2313	bal	7.165064	TraesCS3A01G149400	0.267826219	TraesCS3B01G176700	0.267393564	TraesCS3D01G157500	0.464780217
2314	Dsup	42.644846	TraesCS2A01G222600	0.507304447	TraesCS2B01G248100	0.314575787	TraesCS2D01G228600	0.178119766
2315	Bsup	6.30474428	TraesCS1A01G359100	0.454105742	TraesCS1B01G375400	0.100260545	TraesCS1D01G363800	0.445633713
2316	Bsup	2.2715774	TraesCS7A01G180500	0.437033667	TraesCS7B01G085500	0.069029213	TraesCS7D01G182100	0.493937121
2317	Ddom	2.03826782	TraesCS7A01G531800	0.123403714	TraesCS7B01G449200	0	TraesCS7D01G519200	0.876596286
2319	bal	2.0435368	TraesCS5A01G451800	0.291825721	TraesCS5B01G460500	0.362759017	TraesCS5D01G461900	0.345415262
2320	bal	0.51236394	TraesCS1A01G111300	0.345895927	TraesCS1B01G131600	0.363838954	TraesCS1D01G112800	0.290265119
2321	Bdom	4.2232058	TraesCS4A01G359200	0.097990915	TraesCS5B01G513700	0.902009085	TraesCS5D01G514200	0
2324	Dsup	1.593602	TraesCS6A01G170000	0.37484215	TraesCS6B01G198200	0.533699129	TraesCS6D01G159800	0.091458721
2328	Ddom	12.8595916	TraesCS2A01G442000	0.108798012	TraesCS2B01G462600	0.029411167	TraesCS2D01G440500	0.861790821
2330	Ddom	4.5973988	TraesCS6A01G393500	0	TraesCS6B01G433700	0.178085182	TraesCS6D01G379200	0.821914818
2332	Adom	0.8207346	TraesCS7A01G483400	1	TraesCS7B01G386100	0	TraesCS7D01G470500	0
2333	bal	5.074932801	TraesCS4A01G125600	0.370710721	TraesCS4B01G179100	0.317374409	TraesCS4D01G180500	0.311914869
2335	bal	0.87499822	TraesCS3A01G447000	0.358415586	TraesCS3B01G482600	0.264476447	TraesCS3D01G439700	0.377107967
2336	bal	51.00844	TraesCS2A01G449100	0.324249085	TraesCS2B01G470400	0.287705721	TraesCS2D01G448500	0.388045194
2337	Dsup	41.883592	TraesCS3A01G416200	0.311268909	TraesCS3B01G451300	0.488883093	TraesCS3D01G411900	0.199847998
2343	bal	0.54877174	TraesCS5A01G336400	0.267928884	TraesCS5B01G335400	0.279992734	TraesCS5D01G341100	0.452078381
2344	bal	1.159075	TraesCS3A01G146200	0.40018601	TraesCS3B01G173300	0.325712659	TraesCS3D01G155100	0.274101331
2345	bal	1.22354432	TraesCS6A01G116600	0.336397622	TraesCS6B01G144600	0.411035049	TraesCS6D01G105800	0.252567328
2346	Bsup	13.4278392	TraesCS3A01G068100	0.429910719	TraesCS3B01G081200	0.149538818	TraesCS3D01G068000	0.420550464
2347	bal	1.837359001	TraesCS3A01G157900	0.340567739	TraesCS3B01G184900	0.322848611	TraesCS3D01G165500	0.336583651
2349	bal	27.641114	TraesCS6A01G219000	0.249173387	TraesCS6B01G248500	0.293030592	TraesCS6D01G202100	0.457796021
2350	bal	2.91828894	TraesCS6A01G068400	0.222545955	TraesCS6B01G092300	0.297087765	TraesCS6D01G066100	0.480366279
2351	bal	5.7193698	TraesCS7A01G294500	0.25097412	TraesCS7B01G181900	0.394753632	TraesCS7D01G290300	0.354272249
2352	Bsup	1.1856562	TraesCS5A01G127200	0.522272814	TraesCS5B01G126300	0	TraesCS5D01G134800	0.477727186
2354	bal	0.8128932	TraesCS2A01G152600	0.438470146	TraesCS2B01G177700	0.301918136	TraesCS2D01G158000	0.259611718
2356	bal	2.040404	TraesCS7A01G167500	0.415807654	TraesCS7B01G072300	0.232310856	TraesCS7D01G168300	0.35188149
2358	bal	6.632598272	TraesCS3A01G321400	0.36926705	TraesCS3B01G343400	0.235932015	TraesCS3D01G309900	0.394800935
2360	bal	1.39969956	TraesCS3A01G284100	0.241577528	TraesCS3B01G318100	0.53180884	TraesCS3D01G284000	0.226613631
2361	bal	5.9636108	TraesCS3A01G187500	0.465257726	TraesCS3B01G216900	0.255363043	TraesCS3D01G191200	0.279379231
2363	bal	32.286978	TraesCS3A01G425600	0.278364113	TraesCS3B01G461900	0.337179032	TraesCS3D01G420400	0.384456854
2364	bal	1.91951	TraesCS7A01G212900	0.428388599	TraesCS7B01G119600	0.275671812	TraesCS7D01G214800	0.295939589
2365	bal	6.324818	TraesCS2A01G277000	0.272688953	TraesCS2B01G294600	0.408811763	TraesCS2D01G276100	0.318499283
2366	Bsup	2.8031188	TraesCS7A01G145200	0.323509228	TraesCS7B01G047400	0	TraesCS7D01G146500	0.676490772
2367	Bsup	4.7288364	TraesCS3A01G165200	0.521025849	TraesCS3B01G200500	0.155841382	TraesCS3D01G176400	0.323132769
2368	bal	22.619724	TraesCS4A01G083800	0.354133941	TraesCS4B01G220300	0.285956716	TraesCS4D01G220600	0.359909343
2369	bal	7.4004318	TraesCS4A01G351900	0.355774916	TraesCS5B01G521500	0.31160479	TraesCS5D01G520200	0.332620294
2370	Asup	7.359994	TraesCS7A01G428300	0.219130342	TraesCS7B01G328500	0.269202122	TraesCS7D01G420400	0.511667537
2372	Asup	18.706992	TraesCS6A01G231400	0.216666795	TraesCS6B01G249900	0.363646277	TraesCS6D01G203700	0.419686928
2374	Asup	1.220203204	TraesCS3A01G105800	0.114100782	TraesCS3B01G124300	0.540884008	TraesCS3D01G108000	0.345015209
2375	Bdom	0.69040344	TraesCS6A01G341600	0	TraesCS6B01G373200	0.833197181	TraesCS6D01G321700	0.166802819
2376	Bsup	4.511201154	TraesCS6A01G289700	0.414752066	TraesCS6B01G319900	0.198149653	TraesCS6D01G269200	0.387098281
2379	Dsup	4.969759082	TraesCS7A01G329700	0.311922002	TraesCS7B01G230200	0.477397789	TraesCS7D01G326400	0.210680209
2380	bal	0.7137768	TraesCS7A01G191700	0.472870791	TraesCS7B01G096600	0.294573542	TraesCS7D01G192700	0.232555667
2381	bal	18.397618	TraesCS7A01G193500	0.316830581	TraesCS7B01G098800	0.269368567	TraesCS7D01G194800	0.413800852
2382	bal	24.348084	TraesCS4A01G071200	0.242644473	TraesCS4B01G227100	0.366488304	TraesCS4D01G227800	0.390867224
2383	Asup	7.6947054	TraesCS2A01G270100	0.207305558	TraesCS2B01G288800	0.356956356	TraesCS2D01G269100	0.435738086
2384	bal	3.0640142	TraesCS2A01G123700	0.34395167	TraesCS2B01G145600	0.262065953	TraesCS2D01G126500	0.393982378
2385	Bsup	1.0837112	TraesCS4A01G124900	0.551676314	TraesCS4B01G179500	0.181003574	TraesCS4D01G181100	0.267320113
2386	bal	1.12059392	TraesCS7A01G254900	0.285975494	TraesCS7B01G151200	0.477358828	TraesCS7D01G253500	0.236665678
2388	bal	6.330926	TraesCS6A01G282700	0.335262488	TraesCS6B01G311000	0.335576818	TraesCS6D01G263200	0.329160695
2389	bal	2.15659012	TraesCS3A01G262300	0.231133304	TraesCS3B01G295600	0.501270589	TraesCS3D01G262200	0.267596107
2390	Dsup	0.90350054	TraesCS1A01G405500	0.44455513	TraesCS1B01G435600	0.410200685	TraesCS1D01G413500	0.145244185
2391	Asup	4.547597622	TraesCS4A01G260900	0.178885488	TraesCS4B01G053700	0.393599995	TraesCS4D01G053700	0.427514517
2392	bal	8.224576	TraesCS5A01G529700	0.409029231	TraesCS4B01G361700	0.333347518	TraesCS4D01G354700	0.25762325
2394	Bdom	19.12091976	TraesCS1A01G125400	0.03630955	TraesCS1B01G143800	0.954615166	TraesCS1D01G128400	0.009075283
2397	Adom	13.965626	TraesCS4A01G118000	0.594405006	TraesCS4B01G186400	0.193289008	TraesCS4D01G187700	0.212305986
2398	Asup	46.65123482	TraesCS4A01G002600	0.00220176	TraesCS4B01G302600	0.444698625	TraesCS4D01G301100	0.553099615
2399	bal	14.52735	TraesCS5A01G075900	0.224281097	TraesCS5B01G082000	0.387250118	TraesCS5D01G089300	0.388468785
2401	Adom	15.819492	TraesCS2A01G061600	1	TraesCS2B01G075000	0	TraesCS2D01G060800	0
2403	Bsup	0.8284414	TraesCS2A01G593200	0.316170582	TraesCS2B01G591100	0	TraesCS2D01G561500	0.683829418
2404	bal	5.441929	TraesCS3A01G060800	0.302552459	TraesCS3B01G073500	0.332778689	TraesCS3D01G060800	0.364668852
2405	Bdom	1.19545278	TraesCS5A01G143800	0.125794814	TraesCS5B01G142900	0.74661184	TraesCS5D01G148100	0.127593346
2406	bal	10.181738	TraesCS7A01G195400	0.363094199	TraesCS7B01G101000	0.305318404	TraesCS7D01G196800	0.331587397
2407	bal	8.224024	TraesCS3A01G188000	0.285443233	TraesCS3B01G217400	0.385332776	TraesCS3D01G191700	0.329223991
2408	bal	17.451426	TraesCS7A01G406200	0.343659366	TraesCS7B01G306200	0.320841059	TraesCS7D01G399900	0.335499575
2409	bal	11.423298	TraesCS6A01G117100	0.416239163	TraesCS6B01G144800	0.29523803	TraesCS6D01G106700	0.288522807
2410	bal	8.683518	TraesCS3A01G178800	0.333864915	TraesCS3B01G206500	0.278387861	TraesCS3D01G182300	0.387747224
2411	bal	13.001122	TraesCS5A01G040600	0.237462121	TraesCS5B01G041800	0.370975059	TraesCS5D01G047700	0.391562821
2414	Bsup	4.6123808	TraesCS3A01G153600	0.444720436	TraesCS3B01G180200	0.091808812	TraesCS3D01G161000	0.463470752
2415	Asup	2.6273742	TraesCS7A01G324700	0.207429532	TraesCS7B01G225200	0.312672477	TraesCS7D01G321100	0.479897991
2416	bal	121.2815	TraesCS7A01G263100	0.369151272	TraesCS7B01G160900	0.350103355	TraesCS7D01G263800	0.280745373
2417	bal	4.4739114	TraesCS7A01G299500	0.257309164	TraesCS7B01G187900	0.289509756	TraesCS7D01G295300	0.45318108
2418	Dsup	1.3654209	TraesCS3A01G407500	0.495956375	TraesCS3B01G440700	0.331360389	TraesCS3D01G402800	0.172683236
2419	bal	56.74432	TraesCS3A01G399600	0.277874508	TraesCS3B01G432600	0.484049505	TraesCS3D01G393700	0.238075987
2420	bal	17.950608	TraesCS3A01G272000	0.316066732	TraesCS3B01G305700	0.420046942	TraesCS3D01G271600	0.263886326
2421	bal	19.672164	TraesCS1A01G121400	0.291355237	TraesCS1B01G140800	0.389318837	TraesCS1D01G122200	0.319325927
2422	Bsup	11.123804	TraesCS3A01G339100	0.453781638	TraesCS3B01G370800	0.208061199	TraesCS3D01G332700	0.338157163
2423	Asup	4.80614692	TraesCS1A01G232500	0.123909429	TraesCS1B01G245700	0.390587893	TraesCS1D01G233800	0.485502678
2425	bal	12.558264	TraesCS1A01G288400	0.278125862	TraesCS1B01G297800	0.323483246	TraesCS1D01G287400	0.398390892
2426	bal	14.930796	TraesCS2A01G219600	0.392246736	TraesCS2B01G245100	0.263379796	TraesCS2D01G225400	0.344373468
2427	bal	0.5116985	TraesCS1A01G108800	0.448046887	TraesCS1B01G108100	0.236540541	TraesCS1D01G090300	0.315412572
2428	bal	69.36956	TraesCS5A01G027400	0.373111203	TraesCS5B01G026600	0.309464555	TraesCS5D01G035200	0.317424242
2429	bal	31.920252	TraesCS7A01G268500	0.324942297	TraesCS7B01G163800	0.286509392	TraesCS7D01G266300	0.388548311
2430	Bdom	0.6644384	TraesCS4A01G070600	0.205530264	TraesCS4B01G226700	0.794469736	TraesCS4D01G227300	0
2431	bal	1.9580308	TraesCS1A01G313700	0.265637803	TraesCS1B01G325500	0.390593652	TraesCS1D01G314200	0.343768545
2432	bal	1.5272194	TraesCS1A01G113700	0.314150802	TraesCS1B01G134000	0.296524782	TraesCS1D01G115300	0.389324415
2433	bal	10.145728	TraesCS7A01G308200	0.257503454	TraesCS7B01G208500	0.277695795	TraesCS7D01G305000	0.464800752
2434	Adom	0.61638778	TraesCS6A01G159300	1	TraesCS6B01G192000	0	TraesCS6D01G153200	0
2436	bal	1.5524168	TraesCS4A01G358500	0.221454702	TraesCS5B01G513000	0.475147267	TraesCS5D01G513400	0.303398031
2439	Dsup	2.01476738	TraesCS6A01G254300	0.553483152	TraesCS6B01G271200	0.24781381	TraesCS6D01G235700	0.198703038
2441	bal	199.56656	TraesCS6A01G253300	0.296349248	TraesCS6B01G273400	0.254044165	TraesCS6D01G234700	0.449606587
2443	bal	1.3637176	TraesCS7A01G423600	0.221688845	TraesCS7B01G326400	0.341767694	TraesCS7D01G417800	0.43654346
2444	bal	7.791100395	TraesCS3A01G134300	0.370111775	TraesCS3B01G168100	0.341851583	TraesCS3D01G150600	0.288036642
2445	Dsup	0.8776782	TraesCS5A01G126400	0.504862944	TraesCS5B01G125600	0.495137056	TraesCS5D01G133900	0
2447	Dsup	2.27958786	TraesCS1A01G375000	0.346778387	TraesCS1B01G395200	0.580771737	TraesCS1D01G382200	0.072449877
2448	bal	1.5566578	TraesCS3A01G262800	0.275247649	TraesCS3B01G296200	0.501664785	TraesCS3D01G262700	0.223087566
2449	Ddom	7.804664	TraesCS1A01G081500	0	TraesCS1B01G099200	0	TraesCS1D01G083100	1
2450	bal	12.339908	TraesCS7A01G560400	0.464048516	TraesCS7B01G486800	0.256260095	TraesCS7D01G549400	0.279691388
2451	bal	191.01474	TraesCS7A01G385600	0.477325467	TraesCS7B01G288500	0.291532057	TraesCS7D01G382200	0.231142476
2452	Ddom	12.230914	TraesCS4A01G263600	0	TraesCS4B01G051100	0	TraesCS4D01G051200	1
2453	Bdom	1.51746252	TraesCS3A01G144100	0.07615682	TraesCS3B01G170700	0.92384318	TraesCS3D01G152500	0
2454	bal	3.2074282	TraesCS3A01G207300	0.272767135	TraesCS3B01G233700	0.305706672	TraesCS3D01G208500	0.421526193
2455	bal	35.831212	TraesCS5A01G148900	0.308984971	TraesCS5B01G147500	0.391724678	TraesCS5D01G143900	0.299290351
2456	Bsup	7.9086044	TraesCS3A01G021800	0.599010111	TraesCS3B01G024000	0.145233715	TraesCS3D01G025000	0.255756174
2458	bal	5.324138	TraesCS3A01G367100	0.408327883	TraesCS3B01G398500	0.329817522	TraesCS3D01G360000	0.261854595
2462	bal	11.429796	TraesCS7A01G367900	0.443917984	TraesCS7B01G260700	0.250679365	TraesCS7D01G355000	0.305402651
2464	bal	29.00083	TraesCS5A01G130400	0.34056846	TraesCS5B01G130300	0.415547831	TraesCS5D01G137900	0.24388371
2466	Asup	3.515525	TraesCS1A01G119000	0	TraesCS1B01G138500	0.440603665	TraesCS1D01G119900	0.559396335
2467	Asup	9.45548	TraesCS6A01G172500	0.143372944	TraesCS6B01G200200	0.517453371	TraesCS6D01G161700	0.339173686
2468	bal	1.42525368	TraesCS5A01G179700	0.26776763	TraesCS5B01G177500	0.426026951	TraesCS5D01G184300	0.306205419
2469	Bdom	2.93768118	TraesCS4A01G407300	0.135007639	TraesCS4B01G306500	0.812712426	TraesCS4D01G304700	0.052279935
2472	bal	35.128766	TraesCS3A01G176500	0.294921604	TraesCS3B01G208300	0.337740244	TraesCS3D01G183900	0.367338152
2475	Bdom	1.2072114	TraesCS4A01G236500	0	TraesCS4B01G078500	1	TraesCS4D01G077300	0
2478	bal	8.587914	TraesCS2A01G207000	0.349333028	TraesCS2B01G234100	0.336372255	TraesCS2D01G209000	0.314294717
2480	Dsup	41.978466	TraesCS3A01G041200	0.228802596	TraesCS3B01G042400	0.560633635	TraesCS3D01G039000	0.210563769
2481	Asup	176.98992	TraesCS5A01G518300	0.187803803	TraesCS4B01G349500	0.417086804	TraesCS4D01G344300	0.395109394
2483	Bsup	541.83998	TraesCS3A01G396100	0.309453208	TraesCS3B01G428100	0.147613803	TraesCS3D01G390100	0.542932989
2484	bal	8.593372	TraesCS3A01G391600	0.4434129	TraesCS3B01G423600	0.254677908	TraesCS3D01G384500	0.301909192
2485	Asup	13.8002122	TraesCS2A01G333000	0.166897883	TraesCS2B01G348800	0.322968512	TraesCS2D01G329900	0.510133605
2486	Asup	1.5533898	TraesCS7A01G363300	0.07376204	TraesCS7B01G264600	0.439067129	TraesCS7D01G359800	0.487170831
2487	bal	15.32961	TraesCS2A01G352400	0.270343081	TraesCS2B01G370400	0.412485771	TraesCS2D01G350400	0.317171148
2488	bal	10.36191	TraesCS5A01G206700	0.343034441	TraesCS5B01G204900	0.279403508	TraesCS5D01G212900	0.377562052
2489	Asup	32.9843206	TraesCS2A01G525500	0.175136856	TraesCS2B01G555400	0.291988018	TraesCS2D01G528500	0.532875126
2491	Dsup	0.615698608	TraesCS2A01G306800	0.518183013	TraesCS2B01G323500	0.28892904	TraesCS2D01G305300	0.192887946
2493	bal	0.85259056	TraesCS5A01G488100	0.396222543	TraesCS5B01G501900	0.271129744	TraesCS5D01G503000	0.332647713
2494	Asup	2.51975804	TraesCS5A01G376800	0.193212678	TraesCS5B01G380300	0.249988463	TraesCS5D01G386700	0.556798858
2496	bal	15.12138	TraesCS2A01G254800	0.250588769	TraesCS2B01G267300	0.312941279	TraesCS2D01G255300	0.436469952
2497	Asup	10.5858812	TraesCS2A01G289200	0.141657286	TraesCS2B01G305800	0.389213512	TraesCS2D01G287200	0.469129202
2498	bal	7.715274	TraesCS2A01G286600	0.280308645	TraesCS2B01G303500	0.266189898	TraesCS2D01G285200	0.453501457
2500	bal	0.677900774	TraesCS5A01G420500	0.297963362	TraesCS5B01G422600	0.320213206	TraesCS5D01G429100	0.381823432
2501	Bsup	8.451222	TraesCS4A01G014500	0.401043068	TraesCS4B01G289300	0.213172959	TraesCS4D01G288400	0.385783973
2503	bal	3.6748952	TraesCS7A01G216100	0.334961552	TraesCS7B01G123300	0.237237133	TraesCS7D01G217900	0.427801315
2504	bal	20.666464	TraesCS2A01G079300	0.343140559	TraesCS2B01G094100	0.436080309	TraesCS2D01G076700	0.220779133
2505	bal	10.35958	TraesCS2A01G080700	0.311928862	TraesCS2B01G095500	0.4113883	TraesCS2D01G078500	0.276682838
2507	Dsup	1.4658722	TraesCS5A01G238500	0.473114095	TraesCS5B01G237000	0.324212438	TraesCS5D01G245400	0.202673466
2508	Asup	7.2398004	TraesCS3A01G303300	0.11092245	TraesCS3B01G333000	0.344973875	TraesCS3D01G298500	0.544103674
2509	Bdom	23.305464	TraesCS6A01G292000	0.204017221	TraesCS6B01G322400	0.693173584	TraesCS6D01G273200	0.102809195
2511	Asup	0.67856654	TraesCS5A01G175700	0	TraesCS5B01G172300	0.249126843	TraesCS5D01G179400	0.750873157
2512	bal	2.7456812	TraesCS2A01G166600	0.302804856	TraesCS2B01G192700	0.416711744	TraesCS2D01G174200	0.280483401
2513	bal	25.333156	TraesCS2A01G348200	0.389818623	TraesCS2B01G366600	0.340623805	TraesCS2D01G346600	0.269557571
2515	Bsup	0.9569452	TraesCS3A01G095100	0.516805142	TraesCS3B01G110600	0.204186196	TraesCS3D01G095300	0.279008662
2517	bal	263.68058	TraesCS6A01G173100	0.32179594	TraesCS6B01G200800	0.254267645	TraesCS6D01G162200	0.423936416
2520	bal	2.0960097	TraesCS7A01G383400	0.294600259	TraesCS7B01G286300	0.460814614	TraesCS7D01G379900	0.244585128
2521	bal	6.11559256	TraesCS6A01G273000	0.345671321	TraesCS6B01G300400	0.242740762	TraesCS6D01G253000	0.411587917
2523	Bsup	49.084016	TraesCS3A01G038300	0.255673537	TraesCS3B01G045500	0.091105504	TraesCS3D01G041500	0.653220959
2524	bal	2.17491618	TraesCS7A01G322000	0.349123238	TraesCS7B01G222900	0.380570712	TraesCS7D01G318900	0.270306049
2526	Asup	27.8362766	TraesCS2A01G500500	0.041502483	TraesCS2B01G528400	0.707167854	TraesCS2D01G500700	0.251329662
2528	Ddom	3.64757202	TraesCS3A01G210500	0.135618816	TraesCS3B01G241100	0.033913688	TraesCS3D01G213300	0.830467495
2529	Asup	1.2703844	TraesCS7A01G323300	0.179635392	TraesCS7B01G224200	0.4285103	TraesCS7D01G319900	0.391854308
2530	Bsup	4.44372776	TraesCS2A01G286700	0.3599919	TraesCS2B01G303600	0.188763319	TraesCS2D01G285300	0.451244781
2532	Asup	15.134578	TraesCS5A01G316800	0.156048355	TraesCS5B01G317400	0.458734033	TraesCS5D01G323100	0.385217612
2533	bal	4.8086396	TraesCS5A01G086600	0.417686948	TraesCS5B01G092500	0.293060224	TraesCS5D01G100100	0.289252827
2535	bal	88.6214	TraesCS1A01G248300	0.222738977	TraesCS1B01G258800	0.44327984	TraesCS1D01G247700	0.333981183
2536	bal	8.513682	TraesCS4A01G203900	0.271359912	TraesCS4B01G107700	0.409009169	TraesCS4D01G104800	0.319630919
2537	bal	2.8019338	TraesCS1A01G397000	0.324862565	TraesCS1B01G425300	0.284354969	TraesCS1D01G404900	0.390782466
2538	Ddom	5.2518244	TraesCS3A01G327400	0.117423043	TraesCS3B01G356900	0.085456246	TraesCS3D01G320900	0.797120711
2539	Bdom	24.466788	TraesCS3A01G061200	0	TraesCS3B01G073700	0.908626012	TraesCS3D01G061000	0.091373988
2541	bal	48.2165	TraesCS4A01G022100	0.391054929	TraesCS4B01G281200	0.330846909	TraesCS4D01G279900	0.278098161
2542	Asup	54.8395342	TraesCS4A01G188000	0.010910709	TraesCS4B01G130200	0.347505432	TraesCS4D01G125400	0.641583859
2543	Bdom	8.36018002	TraesCS7A01G168200	0.05081326	TraesCS7B01G073000	0.918218744	TraesCS7D01G169100	0.030967996
2544	Dsup	7.8920668	TraesCS5A01G104600	0.544868171	TraesCS5B01G108900	0.351539599	TraesCS5D01G116300	0.10359223
2547	Asup	0.6180635	TraesCS4A01G112900	0.205556225	TraesCS4B01G191300	0.24226446	TraesCS4D01G192500	0.552179315
2548	bal	101.80962	TraesCS5A01G192500	0.272025178	TraesCS5B01G190600	0.244258843	TraesCS5D01G198500	0.483715979
2551	Bsup	5.9616536	TraesCS6A01G314700	0.447787842	TraesCS6B01G344700	0.175080551	TraesCS6D01G294000	0.377131607
2553	bal	29.26454	TraesCS3A01G352700	0.443363402	TraesCS3B01G385400	0.223205012	TraesCS3D01G346700	0.333431586
2554	bal	28.812016	TraesCS7A01G115500	0.395747802	TraesCS7B01G013000	0.36697918	TraesCS7D01G111300	0.237273018
2555	Bsup	9.476492	TraesCS5A01G013100	0.502439932	TraesCS5B01G011300	0.219031684	TraesCS5D01G018500	0.278528384
2557	bal	42.65458	TraesCS7A01G398400	0.335244093	TraesCS7B01G299200	0.30811608	TraesCS7D01G392800	0.356639826
2558	Bsup	8.388533	TraesCS7A01G384700	0.421935039	TraesCS7B01G287500	0.201095019	TraesCS7D01G381200	0.376969942
2559	bal	2.1401268	TraesCS2A01G175500	0.350119068	TraesCS2B01G201800	0.392920083	TraesCS2D01G182800	0.256960849
2560	Bsup	10.220582	TraesCS1A01G213300	0.426529722	TraesCS1B01G226700	0.196920488	TraesCS1D01G216100	0.376549789
2562	Bsup	10.31785	TraesCS3A01G242800	0.440988384	TraesCS3B01G270900	0.157788493	TraesCS3D01G242800	0.401223123
2563	bal	28.391888	TraesCS1A01G220300	0.395697532	TraesCS1B01G233600	0.281229202	TraesCS1D01G221800	0.323073267
2564	bal	23.801092	TraesCS5A01G031000	0.222352487	TraesCS5B01G030600	0.340102631	TraesCS5D01G039200	0.437544882
2565	Dsup	6.4227294	TraesCS5A01G127300	0.576527481	TraesCS5B01G126400	0.231815091	TraesCS5D01G134900	0.191657428
2566	bal	3.02045492	TraesCS2A01G038200	0.305075998	TraesCS2B01G051400	0.353450936	TraesCS2D01G037200	0.341473065
2569	Adom	0.5132006	TraesCS2A01G389800	1	TraesCS2B01G409400	0	TraesCS2D01G388900	0
2570	bal	51.11096	TraesCS2A01G272500	0.384839964	TraesCS2B01G290700	0.292867518	TraesCS2D01G271800	0.322292518
2571	bal	41.49337	TraesCS6A01G252700	0.400640873	TraesCS6B01G272800	0.309307824	TraesCS6D01G234200	0.290051302
2572	bal	82.6937	TraesCS6A01G337400	0.33175393	TraesCS6B01G368100	0.397220103	TraesCS6D01G318300	0.271025967
2574	bal	4.285546	TraesCS7A01G250200	0.311359159	TraesCS7B01G141000	0.251377071	TraesCS7D01G248900	0.43726377
2576	Ddom	1.92090712	TraesCS1A01G050300	0.137548816	TraesCS1B01G066700	0.148044024	TraesCS1D01G052600	0.71440716
2577	bal	2.3413146	TraesCS5A01G239400	0.33385381	TraesCS5B01G238100	0.369869303	TraesCS5D01G246600	0.296276886
2578	Bsup	6.025266	TraesCS1A01G288600	0.470689925	TraesCS1B01G298000	0.139444798	TraesCS1D01G287600	0.389865277
2579	bal	14.004364	TraesCS5A01G169000	0.408199473	TraesCS5B01G165800	0.231355026	TraesCS5D01G173300	0.360445501
2581	Dsup	0.78029898	TraesCS3A01G525400	0.245773998	TraesCS3B01G592800	0.567461462	TraesCS3D01G530500	0.18676454
2583	Dsup	3.1953238	TraesCS6A01G338700	0.297192228	TraesCS6B01G369600	0.482963636	TraesCS6D01G319400	0.219844136
2584	bal	8.3756752	TraesCS7A01G355700	0.348620252	TraesCS7B01G272000	0.229523776	TraesCS7D01G367200	0.421855972
2585	Asup	1.956377	TraesCS6A01G188600	0	TraesCS6B01G215900	0.673172604	TraesCS6D01G177300	0.326827396
2586	bal	26.173384	TraesCS5A01G205000	0.266160234	TraesCS5B01G203300	0.409031175	TraesCS5D01G211100	0.324808592
2587	bal	0.971180201	TraesCS1A01G203100	0.285084478	TraesCS1B01G217100	0.446532167	TraesCS1D01G206600	0.268383354
2588	bal	1.029546122	TraesCS3A01G208900	0.475531916	TraesCS3B01G239200	0.272131956	TraesCS3D01G211800	0.252336128
2590	bal	10.457376	TraesCS5A01G515900	0.226112554	TraesCS4B01G347200	0.466008873	TraesCS4D01G342200	0.307878573
2591	bal	42.542162	TraesCS5A01G467700	0.277886253	TraesCS5B01G480100	0.436492626	TraesCS5D01G480800	0.285621121
2592	Bsup	1.139577	TraesCS4A01G072900	0.43049184	TraesCS4B01G229000	0.192487563	TraesCS4D01G230100	0.377020596
2593	bal	19.363994	TraesCS3A01G402200	0.320025197	TraesCS3B01G435600	0.300114429	TraesCS3D01G397100	0.379860374
2595	Asup	19.8904366	TraesCS7A01G337000	0.074798388	TraesCS7B01G248500	0.330880118	TraesCS7D01G344700	0.594321494
2596	bal	15.459704	TraesCS4A01G073200	0.43152495	TraesCS4B01G229200	0.319143109	TraesCS4D01G230300	0.249331941
2597	Bsup	5.1313676	TraesCS5A01G384700	0.241648562	TraesCS5B01G389500	0.128288607	TraesCS5D01G394400	0.630062832
2598	Bsup	22.9397	TraesCS5A01G384600	0.509152604	TraesCS5B01G389400	0	TraesCS5D01G394300	0.490847396
2599	bal	8.729468	TraesCS5A01G164700	0.303292709	TraesCS5B01G163300	0.347630348	TraesCS5D01G170500	0.349076943
2600	Dsup	282.01696	TraesCS4A01G031700	0.35485497	TraesCS4B01G274300	0.431031807	TraesCS4D01G273000	0.214113222
2602	Bsup	21.979184	TraesCS3A01G194000	0.403300141	TraesCS3B01G221600	0.128010303	TraesCS3D01G195800	0.468689556
2605	Bsup	1.17777662	TraesCS1A01G425200	0.232008681	TraesCS1B01G459600	0.193279452	TraesCS1D01G434200	0.574711867
2609	bal	4.702812	TraesCS3A01G237300	0.418203832	TraesCS3B01G265900	0.341127819	TraesCS3D01G237700	0.240668349
2610	bal	55.643098	TraesCS7A01G307000	0.512034395	TraesCS7B01G207300	0.22938561	TraesCS7D01G303900	0.258579995
2611	bal	54.45142	TraesCS2A01G517100	0.275480419	TraesCS2B01G545600	0.341672632	TraesCS2D01G518700	0.382846949
2612	bal	5.2598094	TraesCS7A01G519600	0.465887604	TraesCS7B01G435700	0.285614798	TraesCS7D01G509300	0.248497598
2613	Dsup	6.9650848	TraesCS3A01G397500	0.509941243	TraesCS3B01G429400	0.308341113	TraesCS3D01G391300	0.181717644
2616	Dsup	10.663134	TraesCS4A01G049700	0.31034647	TraesCS4B01G255000	0.505784885	TraesCS4D01G254800	0.183868645
2617	bal	1.079726736	TraesCS4A01G039900	0.286238351	TraesCS4B01G261100	0.332232247	TraesCS4D01G260700	0.381529402
2618	Asup	8.432592	TraesCS6A01G266500	0.115259934	TraesCS6B01G293900	0.634844423	TraesCS6D01G248200	0.249895643
2620	bal	17.211622	TraesCS5A01G223400	0.254966906	TraesCS5B01G222400	0.451761606	TraesCS5D01G231000	0.293271488
2621	bal	3.1394526	TraesCS3A01G117400	0.436092967	TraesCS3B01G136500	0.310742898	TraesCS3D01G119300	0.253164134
2623	bal	5.086312	TraesCS3A01G310900	0.339208055	TraesCS3B01G161200	0.349678116	TraesCS3D01G143700	0.311113829
2624	bal	19.852642	TraesCS7A01G219900	0.261128569	TraesCS7B01G127500	0.342641448	TraesCS7D01G222200	0.396229983
2625	bal	141.25438	TraesCS3A01G084500	0.277073886	TraesCS3B01G099400	0.45379407	TraesCS3D01G084400	0.269132044
2627	Bsup	0.90272622	TraesCS5A01G105300	0.356549076	TraesCS5B01G108100	0.129809412	TraesCS5D01G115700	0.513641511
2629	Asup	10.603696	TraesCS4A01G295000	0.18487799	TraesCS4B01G018600	0.357700937	TraesCS4D01G016800	0.457421073
2630	Asup	15.704388	TraesCS6A01G271100	0.120745743	TraesCS6B01G298200	0.498572756	TraesCS6D01G244000	0.380681501
2631	Asup	35.0841	TraesCS2A01G209500	0.219979991	TraesCS2B01G235700	0.47911276	TraesCS2D01G216200	0.300907249
2633	bal	11.28382	TraesCS3A01G263000	0.265820795	TraesCS3B01G296400	0.386721518	TraesCS3D01G262900	0.347457687
2634	bal	19.976591	TraesCS5A01G200600	0.276499529	TraesCS5B01G199200	0.240365185	TraesCS5D01G206300	0.483135286
2635	Dsup	7.461614	TraesCS5A01G352900	0.420477393	TraesCS5B01G355100	0.361644545	TraesCS5D01G359900	0.217878062
2636	Asup	1.5901692	TraesCS3A01G157700	0	TraesCS3B01G184600	0.286059622	TraesCS3D01G165400	0.713940378
2637	bal	7.427704	TraesCS6A01G297800	0.252963231	TraesCS6B01G327300	0.289050291	TraesCS6D01G277600	0.457986479
2638	bal	9.483664	TraesCS6A01G180800	0.234945059	TraesCS6B01G204700	0.43078266	TraesCS6D01G164300	0.334272281
2640	Dsup	1.727441	TraesCS3A01G356700	0.396133935	TraesCS3B01G389500	0.426944249	TraesCS3D01G350800	0.176921817
2641	bal	18.497668	TraesCS1A01G310700	0.294339805	TraesCS1B01G322000	0.388996818	TraesCS1D01G310200	0.316663376
2642	bal	14.925166	TraesCS4A01G361300	0.310646729	TraesCS5B01G511600	0.393794615	TraesCS5D01G512100	0.295558656
2644	Dsup	1.07772746	TraesCS3A01G214000	0.273162438	TraesCS3B01G244700	0.539414111	TraesCS3D01G216600	0.187423451
2645	bal	2.0214642	TraesCS2A01G436600	0.290696219	TraesCS2B01G456600	0.449697897	TraesCS2D01G433300	0.259605884
2647	bal	32.543078	TraesCS6A01G041000	0.319166552	TraesCS6B01G056100	0.25679673	TraesCS6D01G047400	0.424036718
2648	bal	17.745126	TraesCS4A01G092400	0.314430903	TraesCS4B01G211900	0.395726804	TraesCS4D01G212700	0.289842292
2649	bal	0.53206954	TraesCS2A01G519500	0.287093563	TraesCS2B01G547500	0.480736785	TraesCS2D01G520800	0.232169652
2650	Adom	1.5833774	TraesCS3A01G275200	1	TraesCS3B01G308900	0	TraesCS3D01G275100	0
2651	bal	4.1615472	TraesCS7A01G176600	0.283863559	TraesCS7B01G081600	0.427977364	TraesCS7D01G177900	0.288159077
2652	Bdom	2.462142	TraesCS3A01G043100	0.109862957	TraesCS3B01G040300	0.685482316	TraesCS3D01G037500	0.204654727
2655	bal	3.8558964	TraesCS4A01G111000	0.404200019	TraesCS4B01G193100	0.351406174	TraesCS4D01G194100	0.244393807
2656	bal	63.70044	TraesCS6A01G154700	0.400823919	TraesCS6B01G182700	0.256028059	TraesCS6D01G144600	0.343148022
2658	bal	6.737798	TraesCS6A01G212800	0.314597143	TraesCS6B01G241600	0.379581282	TraesCS6D01G194800	0.305821576
2660	bal	52.175146	TraesCS7A01G441400	0.408554295	TraesCS7B01G340100	0.261885726	TraesCS7D01G430700	0.329559979
2662	bal	16.679346	TraesCS4A01G358100	0.37576881	TraesCS5B01G514400	0.337208905	TraesCS5D01G514800	0.287022285
2664	bal	0.51629934	TraesCS6A01G154500	0.242533721	TraesCS6B01G182400	0.290488034	TraesCS6D01G144300	0.466978246
2667	bal	2.74737	TraesCS3A01G159500	0.2446004	TraesCS3B01G190200	0.515678267	TraesCS3D01G166800	0.239721333
2668	Bsup	7.0489432	TraesCS6A01G162200	0.474064538	TraesCS6B01G189200	0.159637717	TraesCS6D01G150100	0.366297745
2669	bal	1.8037184	TraesCS5A01G314300	0.339149171	TraesCS5B01G315000	0.436547191	TraesCS5D01G320500	0.224303639
2671	bal	6.5366792	TraesCS5A01G408700	0.252498119	TraesCS5B01G413400	0.40481595	TraesCS5D01G418500	0.342685931
2673	bal	6.64002	TraesCS5A01G482900	0.285964801	TraesCS5B01G496100	0.362353728	TraesCS5D01G496500	0.351681471
2674	Bsup	0.65409722	TraesCS1A01G218200	0.371979291	TraesCS1B01G231600	0	TraesCS1D01G219800	0.628020709
2675	Asup	18.258926	TraesCS3A01G147000	0.122507096	TraesCS1B01G234100	0.553252475	TraesCS1D01G222300	0.324240429
2676	bal	9.056642	TraesCS2A01G303300	0.424555591	TraesCS2B01G319800	0.325791392	TraesCS2D01G301900	0.249653017
2680	bal	8.087068	TraesCS2A01G547900	0.29868427	TraesCS2B01G578700	0.402997477	TraesCS2D01G549000	0.298318253
2681	bal	5.050733	TraesCS3A01G443200	0.359259933	TraesCS3B01G476800	0.344012245	TraesCS3D01G435700	0.296727821
2682	Bdom	2.0686398	TraesCS4A01G209800	0.095782552	TraesCS4B01G113300	0.749408379	TraesCS4D01G110800	0.154809068
2685	Dsup	2.9039024	TraesCS2A01G265700	0.391174373	TraesCS2B01G276300	0.451123013	TraesCS2D01G258000	0.157702614
2686	bal	1.4004624	TraesCS7A01G271100	0.287602152	TraesCS7B01G169300	0.24249962	TraesCS7D01G271500	0.469898228
2687	Bsup	1.04695806	TraesCS5A01G466300	0.351072898	TraesCS5B01G478000	0.198882523	TraesCS5D01G479100	0.45004458
2690	Bsup	1.1499736	TraesCS6A01G161700	0.251655168	TraesCS6B01G189500	0.178034574	TraesCS6D01G150500	0.570310258
2691	bal	1.0262014	TraesCS2A01G335600	0.314573533	TraesCS2B01G346300	0.409284181	TraesCS2D01G327200	0.276142286
2692	bal	1.7141586	TraesCS1A01G413600	0.298132156	TraesCS1B01G443600	0.301405016	TraesCS1D01G421000	0.400462828
2693	bal	1.36180686	TraesCS3A01G185400	0.377732126	TraesCS3B01G215000	0.377375834	TraesCS3D01G189300	0.24489204
2694	bal	22.716868	TraesCS3A01G436900	0.290050812	TraesCS3B01G471100	0.345539007	TraesCS3D01G429200	0.364410182
2695	Dsup	2.38955746	TraesCS5A01G247100	0.534529268	TraesCS5B01G244200	0.405320825	TraesCS5D01G253600	0.060149907
2696	Adom	0.8205797	TraesCS1A01G104700	0.691733417	TraesCS1B01G116100	0.183584873	TraesCS1D01G096900	0.12468171
2697	bal	6.582938	TraesCS6A01G245800	0.440479616	TraesCS6B01G278600	0.230817304	TraesCS6D01G228200	0.328703081
2698	bal	8.088758	TraesCS7A01G408900	0.223172952	TraesCS7B01G308700	0.367306823	TraesCS7D01G402200	0.409520225
2699	Asup	16.562988	TraesCS2A01G190800	0.159594634	TraesCS2B01G216300	0.557869027	TraesCS2D01G197200	0.282536339
2700	Bsup	6.0212474	TraesCS7A01G192000	0.469409379	TraesCS7B01G097000	0.213101591	TraesCS7D01G193000	0.317489031
2701	bal	0.65987736	TraesCS6A01G359500	0.44595226	TraesCS6B01G392400	0.2658651	TraesCS6D01G342400	0.28818264
2702	bal	8.34329	TraesCS1A01G260300	0.253872513	TraesCS1B01G270800	0.478824061	TraesCS1D01G260200	0.267303426
2703	bal	24.979652	TraesCS5A01G249200	0.437483356	TraesCS5B01G246900	0.255343429	TraesCS5D01G256400	0.307173214
2704	bal	121.18212	TraesCS7A01G293400	0.261736632	TraesCS7B01G185700	0.386508835	TraesCS7D01G289300	0.351754533
2705	bal	3.0453236	TraesCS3A01G118700	0.309825268	TraesCS3B01G137800	0.332253886	TraesCS3D01G120600	0.357920846
2706	Bsup	1.3223562	TraesCS4A01G255000	0.360589983	TraesCS4B01G060000	0.212882278	TraesCS4D01G059600	0.426527739
2708	bal	151.09936	TraesCS1A01G086200	0.233585635	TraesCS1B01G104600	0.383200299	TraesCS1D01G087800	0.383214065
2709	Asup	1.523477	TraesCS7A01G530700	0.143261106	TraesCS7B01G448300	0.526478838	TraesCS7D01G518600	0.330260056
2710	bal	52.859508	TraesCS4A01G060600	0.313157398	TraesCS4B01G236000	0.445321663	TraesCS4D01G237400	0.241520939
2711	Bsup	13.6798274	TraesCS3A01G530700	0.232375008	TraesCS3B01G600900	0.204938507	TraesCS3D01G536200	0.562686485
2712	Dsup	2.9406038	TraesCS3A01G294300	0.688155065	TraesCS3B01G328900	0.238527679	TraesCS3D01G294100	0.073317255
2714	Ddom	0.99475936	TraesCS5A01G425200	0.200696398	TraesCS5B01G427200	0.164890874	TraesCS5D01G433600	0.634412729
2715	bal	8.107446	TraesCS1A01G147500	0.319440426	TraesCS1B01G165600	0.428678773	TraesCS1D01G145500	0.251880802
2717	Asup	1.7034962	TraesCS7A01G450700	0	TraesCS7B01G350500	0.706299433	TraesCS7D01G440000	0.293700567
2720	Dsup	4.9131914	TraesCS7A01G353100	0.363758269	TraesCS7B01G274400	0.420261665	TraesCS7D01G369600	0.215980065
2721	Asup	0.56658864	TraesCS5A01G408900	0	TraesCS5B01G413600	0.457978473	TraesCS5D01G418700	0.542021527
2722	bal	12.684716	TraesCS4A01G096800	0.362815376	TraesCS4B01G207600	0.314284845	TraesCS4D01G208500	0.32289978
2723	bal	11.501946	TraesCS6A01G167800	0.319399517	TraesCS6B01G195400	0.363286178	TraesCS6D01G156700	0.317314305
2725	bal	5.160036	TraesCS7A01G461800	0.368523398	TraesCS7B01G363200	0.336620907	TraesCS7D01G450100	0.294855695
2726	Dsup	1.2933842	TraesCS3A01G441500	0.54535752	TraesCS3B01G475400	0.333257048	TraesCS3D01G434300	0.121385432
2727	bal	96.59792	TraesCS4A01G367700	0.345549883	TraesCS5B01G504900	0.246572597	TraesCS5D01G505700	0.40787752
2728	bal	14.481152	TraesCS7A01G213900	0.431951823	TraesCS7B01G121200	0.260882836	TraesCS7D01G216000	0.307165342
2729	Bsup	4.702986	TraesCS1A01G331200	0.466895287	TraesCS1B01G345100	0.176868356	TraesCS1D01G333900	0.356236357
2731	Dsup	5.2734074	TraesCS4A01G072300	0.287877056	TraesCS4B01G228200	0.501406434	TraesCS4D01G229100	0.210716509
2732	bal	22.72946	TraesCS2A01G214400	0.358232796	TraesCS2B01G239400	0.318542455	TraesCS2D01G220200	0.323224749
2733	Dsup	3.650809	TraesCS7A01G337200	0.252993789	TraesCS7B01G248600	0.616084271	TraesCS7D01G344800	0.130921941
2734	bal	45.740436	TraesCS4A01G011900	0.334098171	TraesCS4B01G292600	0.31521912	TraesCS4D01G291700	0.350682709
2735	bal	1.26106836	TraesCS3A01G298400	0.367416149	TraesCS3B01G338100	0.310444772	TraesCS3D01G303600	0.322139079
2736	Bdom	0.65393374	TraesCS2A01G455300	0.175434196	TraesCS2B01G477400	0.824565804	TraesCS2D01G455700	0
2737	Bsup	5.326949	TraesCS6A01G270100	0.520842982	TraesCS6B01G297400	0.194173137	TraesCS6D01G244900	0.284983881
2738	bal	8.789184	TraesCS2A01G378700	0.356522972	TraesCS2B01G395700	0.264069566	TraesCS2D01G374900	0.379407463
2743	Dsup	5.754458	TraesCS3A01G334600	0.374991355	TraesCS3B01G365500	0.417046054	TraesCS3D01G327900	0.207962592
2748	Ddom	0.786854	TraesCS2A01G387900	0	TraesCS2B01G406000	0	TraesCS2D01G385700	1
2751	Asup	1.05405658	TraesCS3A01G192200	0	TraesCS3B01G221000	0.680115483	TraesCS3D01G195400	0.319884517
2752	Dsup	12.403674	TraesCS3A01G182000	0.311049613	TraesCS3B01G211800	0.49097727	TraesCS3D01G186600	0.197973117
2753	bal	2.6457956	TraesCS2A01G184800	0.348311487	TraesCS2B01G222600	0.333088164	TraesCS2D01G202900	0.318600348
2754	Asup	3.11502544	TraesCS1A01G263800	0.124513795	TraesCS1B01G274400	0.466265213	TraesCS1D01G263900	0.409220992
2755	Ddom	0.72008992	TraesCS3A01G367300	0	TraesCS3B01G399000	0.195622958	TraesCS3D01G360200	0.804377042
2757	bal	2.564786	TraesCS6A01G303100	0.45227906	TraesCS6B01G333000	0.26911485	TraesCS6D01G282700	0.27860609
2759	bal	278.89638	TraesCS4A01G268900	0.302813611	TraesCS4B01G045300	0.360832148	TraesCS4D01G045200	0.33635424
2760	bal	14.24242	TraesCS4A01G316300	0.30391661	TraesCS5B01G563400	0.39849211	TraesCS5D01G566600	0.29759128
2762	Adom	1.004644	TraesCS4A01G250600	1	TraesCS4B01G064000	0	TraesCS4D01G062900	0
2763	Asup	182.7453302	TraesCS2A01G301500	0.007295454	TraesCS2B01G317600	0.347623438	TraesCS2D01G300100	0.645081108
2764	bal	1.2838736	TraesCS5A01G075000	0.3271294	TraesCS5B01G081400	0.383185541	TraesCS5D01G088500	0.289685059
2766	Asup	11.010434	TraesCS2A01G540000	0.194805945	TraesCS2B01G570400	0.344693951	TraesCS2D01G541600	0.460500104
2768	bal	5.4613708	TraesCS2A01G426200	0.229597668	TraesCS2B01G446500	0.316461354	TraesCS2D01G424300	0.453940978
2770	bal	10.237678	TraesCS6A01G378100	0.347106639	TraesCS6B01G415800	0.289842287	TraesCS6D01G362600	0.363051075
2771	bal	20.832112	TraesCS5A01G126500	0.357533408	TraesCS5B01G125700	0.308323419	TraesCS5D01G134000	0.334143173
2772	Asup	1.36012848	TraesCS3A01G226700	0	TraesCS3B01G257800	0.394861521	TraesCS3D01G224700	0.605138479
2774	bal	269.70416	TraesCS1A01G369800	0.352998856	TraesCS1B01G388900	0.278899962	TraesCS1D01G376000	0.368101182
2775	bal	5.020933	TraesCS3A01G167700	0.509169869	TraesCS3B01G198700	0.235033688	TraesCS3D01G173800	0.255796443
2776	Bsup	3.4143732	TraesCS1A01G360400	0.515139938	TraesCS1B01G376900	0.2151838	TraesCS1D01G364800	0.269676262
2777	bal	293.28668	TraesCS3A01G502300	0.222975281	TraesCS3B01G566000	0.476366673	TraesCS3D01G509100	0.300658046
2778	bal	19.31345	TraesCS6A01G232000	0.422510323	TraesCS6B01G249600	0.2996781	TraesCS6D01G203200	0.277811577
2779	bal	12.60822	TraesCS3A01G334800	0.393978373	TraesCS3B01G365700	0.31107928	TraesCS3D01G328100	0.294942347
2780	bal	5.467394	TraesCS7A01G181400	0.275765749	TraesCS7B01G086500	0.406175959	TraesCS7D01G183000	0.318058292
2781	bal	2.345416	TraesCS5A01G197900	0.236639982	TraesCS5B01G185700	0.427643369	TraesCS5D01G193000	0.335716649
2782	Asup	10.8810216	TraesCS3A01G349000	0.152917774	TraesCS3B01G381100	0.23991387	TraesCS3D01G342900	0.607168356
2783	Adom	6.80494	TraesCS4A01G131600	0.698131651	TraesCS4B01G173000	0.168322748	TraesCS4D01G175100	0.133545601
2784	Asup	0.84491988	TraesCS2A01G356000	0.126292353	TraesCS2B01G372100	0.228177611	TraesCS2D01G352100	0.645530035
2785	bal	18.22471	TraesCS2A01G242900	0.44021979	TraesCS7B01G204000	0.270722442	TraesCS7D01G299100	0.289057768
2786	Asup	10.558532	TraesCS2A01G347300	0.207612573	TraesCS2B01G365700	0.571019721	TraesCS2D01G345900	0.221367705
2787	bal	6.984818	TraesCS3A01G412600	0.383930691	TraesCS3B01G447000	0.38172505	TraesCS3D01G407300	0.234344259
2788	Asup	15.7144028	TraesCS2A01G401800	0.157850733	TraesCS2B01G419900	0.23480452	TraesCS2D01G399300	0.607344747
2789	Dsup	4.2051768	TraesCS5A01G371900	0.634350974	TraesCS5B01G374000	0.248083315	TraesCS5D01G381400	0.117565711
2790	bal	6.882536	TraesCS5A01G141000	0.416512751	TraesCS5B01G139300	0.225805139	TraesCS5D01G151400	0.35768211
2791	bal	11.728068	TraesCS4A01G140100	0.362188384	TraesCS4B01G167600	0.351565492	TraesCS4D01G169600	0.286246123
2792	Dsup	49.112904	TraesCS7A01G175400	0.563516098	TraesCS7B01G080800	0.274133372	TraesCS7D01G177000	0.16235053
2793	Asup	0.87381492	TraesCS7A01G523700	0.121345513	TraesCS7B01G440300	0.494088153	TraesCS7D01G512500	0.384566334
2794	Bsup	3.4816536	TraesCS7A01G465100	0.404012967	TraesCS7B01G365800	0.202125737	TraesCS7D01G452800	0.393861296
2796	bal	24.663596	TraesCS6A01G045800	0.298113706	TraesCS6B01G061900	0.363338663	TraesCS6D01G053000	0.338547631
2797	Asup	1.7615864	TraesCS3A01G295200	0.212633681	TraesCS3B01G342100	0.513386003	TraesCS3D01G307900	0.273980317
2798	Ddom	28.3626	TraesCS5A01G096200	0.087520608	TraesCS5B01G102100	0.191549012	TraesCS5D01G108800	0.72093038
2799	Asup	15.025326	TraesCS6A01G330600	0.191420273	TraesCS6B01G361500	0.424980995	TraesCS6D01G309700	0.383598732
2800	bal	94.47066	TraesCS6A01G268100	0.38173778	TraesCS6B01G295300	0.249163709	TraesCS6D01G246800	0.369098512
2801	bal	43.365522	TraesCS1A01G409700	0.288127651	TraesCS1B01G439700	0.256927981	TraesCS1D01G417000	0.454944368
2802	Dsup	10.801502	TraesCS2A01G435900	0.34623944	TraesCS2B01G457300	0.435366674	TraesCS2D01G434000	0.218393886
2803	Asup	12.753354	TraesCS6A01G205300	0.218335506	TraesCS6B01G225100	0.525248809	TraesCS6D01G190500	0.256415685
2804	bal	51.26506	TraesCS2A01G310900	0.364122465	TraesCS2B01G327800	0.312108871	TraesCS2D01G309000	0.323768664
2805	bal	170.63366	TraesCS4A01G272000	0.420873115	TraesCS4B01G042000	0.287592964	TraesCS4D01G039200	0.291533921
2806	Bsup	8.999764	TraesCS7A01G227400	0.43912707	TraesCS7B01G192100	0.149459475	TraesCS7D01G227000	0.411413455
2807	Asup	8.3578454	TraesCS6A01G209500	0.190236039	TraesCS6B01G238400	0.512876919	TraesCS6D01G192800	0.296887042
2808	bal	22.684632	TraesCS3A01G047800	0.230073029	TraesCS3B01G034400	0.401089777	TraesCS3D01G031900	0.368837193
2809	Dsup	0.8898207	TraesCS2A01G516100	0.472385954	TraesCS2B01G544700	0.311998361	TraesCS2D01G517600	0.215615685
2810	Asup	25.9333122	TraesCS5A01G408600	0.067750166	TraesCS5B01G413300	0.693298945	TraesCS5D01G418400	0.238950889
2811	bal	3.7070792	TraesCS3A01G150100	0.312673169	TraesCS3B01G177100	0.281694278	TraesCS3D01G158000	0.405632553
2812	bal	6.959366	TraesCS2A01G440700	0.295068545	TraesCS2B01G460300	0.392869983	TraesCS2D01G438100	0.312061472
2813	bal	7.475404	TraesCS2A01G455900	0.284527498	TraesCS2B01G477900	0.415477478	TraesCS2D01G456200	0.299995024
2814	Bsup	12.507936	TraesCS6A01G143200	0.522099729	TraesCS6B01G171400	0	TraesCS6D01G132400	0.477900271
2815	Bsup	2.9543674	TraesCS5A01G541400	0.422143434	TraesCS4B01G372600	0.188561856	TraesCS4D01G364600	0.38929471
2816	Dsup	5.9264434	TraesCS7A01G178100	0.233287303	TraesCS7B01G083800	0.578105243	TraesCS7D01G179900	0.188607454
2818	bal	4.520637	TraesCS4A01G207300	0.306440663	TraesCS4B01G110800	0.290847507	TraesCS4D01G108500	0.40271183
2820	bal	2.6242562	TraesCS4A01G090000	0.35383024	TraesCS4B01G214200	0.342499029	TraesCS4D01G214900	0.303670732
2821	bal	16.870904	TraesCS6A01G305100	0.366124186	TraesCS6B01G333400	0.281220852	TraesCS6D01G284300	0.352654961
2822	Asup	3.0620706	TraesCS5A01G093300	0.140685848	TraesCS5B01G099400	0.450617958	TraesCS5D01G105600	0.408696194
2824	bal	7.088762	TraesCS5A01G228200	0.266754336	TraesCS5B01G227000	0.405699049	TraesCS5D01G239400	0.327546615
2825	Adom	1.64832744	TraesCS4A01G414100	0.565351142	TraesCS4B01G314800	0.217972225	TraesCS4D01G311900	0.216676633
2826	bal	36.258252	TraesCS3A01G186700	0.392359014	TraesCS3B01G216200	0.312879341	TraesCS3D01G190600	0.294761645
2827	bal	11.974026	TraesCS2A01G556100	0.271065722	TraesCS2B01G586400	0.390781346	TraesCS2D01G557300	0.338152932
2828	bal	47.69748	TraesCS7A01G223300	0.291173789	TraesCS7B01G190100	0.467877548	TraesCS7D01G224900	0.240948662
2829	bal	0.8327188	TraesCS7A01G252100	0.361124788	TraesCS7B01G138800	0.244926619	TraesCS7D01G250200	0.393948593
2831	Ddom	14.2668684	TraesCS4A01G039700	0.211570228	TraesCS4B01G260900	0.124926771	TraesCS4D01G260500	0.663503001
2832	bal	21.465332	TraesCS2A01G246100	0.350265256	TraesCS2B01G270400	0.378079594	TraesCS2D01G248500	0.271655151
2833	bal	4.0421522	TraesCS2A01G118700	0.397536243	TraesCS2B01G138600	0.238638763	TraesCS2D01G116500	0.363824994
2834	bal	22.489622	TraesCS1A01G376400	0.375871324	TraesCS1B01G396800	0.298386162	TraesCS1D01G383500	0.325742514
2835	Dsup	3.8190248	TraesCS5A01G081800	0.333651931	TraesCS5B01G084600	0.499988898	TraesCS5D01G090800	0.166359171
2836	bal	95.5919	TraesCS3A01G232700	0.322056157	TraesCS3B01G262000	0.336719743	TraesCS3D01G220400	0.3412241
2837	bal	5.4651024	TraesCS4A01G110600	0.265935914	TraesCS4B01G193500	0.488673369	TraesCS4D01G194500	0.245390718
2838	Asup	7.0305988	TraesCS5A01G103000	0.136020676	TraesCS5B01G107300	0.448796196	TraesCS5D01G114900	0.415183128
2839	bal	9.236046	TraesCS5A01G181900	0.464734584	TraesCS5B01G179900	0.224439333	TraesCS5D01G186300	0.310826083
2841	bal	44.007872	TraesCS1A01G400200	0.324016849	TraesCS1B01G428800	0.272508973	TraesCS1D01G408000	0.403474178
2842	bal	4.1481768	TraesCS3A01G215200	0.25153735	TraesCS3B01G245200	0.359525804	TraesCS3D01G217200	0.388936846
2843	Ddom	71.8061	TraesCS3A01G303500	0.113431032	TraesCS3B01G332800	0	TraesCS3D01G298300	0.886568968
2844	bal	11.651378	TraesCS5A01G063300	0.361915646	TraesCS5B01G069100	0.299263143	TraesCS5D01G074500	0.338821211
2845	Dsup	3.2232176	TraesCS1A01G206200	0.357426504	TraesCS1B01G219800	0.453120261	TraesCS1D01G209500	0.189453235
2846	Dsup	2.6112798	TraesCS5A01G308700	0.421973164	TraesCS5B01G309100	0.474244851	TraesCS5D01G315700	0.103781985
2847	Bsup	53.11986	TraesCS3A01G183500	0.625700068	TraesCS3B01G213200	0	TraesCS3D01G187600	0.374299932
2848	bal	12.044416	TraesCS5A01G108300	0.368834653	TraesCS5B01G114700	0.397929962	TraesCS5D01G120700	0.233235385
2849	Bsup	5.0389162	TraesCS3A01G374200	0.479800001	TraesCS3B01G406400	0.209146999	TraesCS3D01G366900	0.311053
2850	Asup	2.8002392	TraesCS4A01G295700	0.211129749	TraesCS4B01G018200	0.394912192	TraesCS4D01G016400	0.393958059
2851	bal	19.403788	TraesCS5A01G357000	0.30469999	TraesCS5B01G359500	0.369064638	TraesCS5D01G366100	0.326235372
2852	bal	80.46428	TraesCS2A01G322300	0.471389541	TraesCS2B01G360500	0.304744416	TraesCS2D01G340800	0.223866043
2853	Asup	2.059991	TraesCS5A01G334300	0	TraesCS5B01G333800	0.596483965	TraesCS5D01G339000	0.403516035
2854	bal	7.8367164	TraesCS5A01G132300	0.257359371	TraesCS5B01G132600	0.392890829	TraesCS5D01G140400	0.349749801
2855	Dsup	65.37427	TraesCS5A01G386400	0.311417015	TraesCS5B01G391300	0.517748343	TraesCS5D01G396200	0.170834642
2856	bal	6.445656	TraesCS3A01G143400	0.352536034	TraesCS3B01G161700	0.371092717	TraesCS3D01G144200	0.276371249
2857	bal	49.32022	TraesCS6A01G374500	0.32617535	TraesCS6B01G412200	0.349626989	TraesCS6D01G358800	0.324197662
2858	bal	6.5825712	TraesCS5A01G112700	0.224384842	TraesCS5B01G118100	0.435869497	TraesCS5D01G129500	0.33974566
2859	Ddom	6.367111927	TraesCS1A01G319400	0.059408085	TraesCS1B01G331700	0	TraesCS1D01G319200	0.940591915
2860	Dsup	12.1818404	TraesCS3A01G219600	0.492928146	TraesCS3B01G250100	0.430810602	TraesCS3D01G232900	0.076261252
2861	bal	67.67762	TraesCS1A01G158300	0.308929303	TraesCS1B01G174300	0.274729519	TraesCS1D01G155600	0.416341177
2863	bal	367.23628	TraesCS3A01G332400	0.291322524	TraesCS3B01G362500	0.364334591	TraesCS3D01G325900	0.344342885
2864	bal	4.7162728	TraesCS3A01G223900	0.308141039	TraesCS3B01G253300	0.221801334	TraesCS3D01G229700	0.470057627
2865	Bdom	14.2446404	TraesCS7A01G145300	0.148742849	TraesCS7B01G047500	0.633250945	TraesCS7D01G146600	0.218006205
2866	Asup	8.7974972	TraesCS7A01G327700	0.163062422	TraesCS7B01G228400	0.309886771	TraesCS7D01G324500	0.527050807
2867	bal	20.156978	TraesCS4A01G032100	0.309613475	TraesCS4B01G273500	0.242959833	TraesCS4D01G272500	0.447426693
2868	bal	8.9869078	TraesCS5A01G006100	0.305270518	TraesCS5B01G005000	0.406177751	TraesCS5D01G006100	0.288551731
2869	bal	58.816214	TraesCS2A01G324500	0.341765181	TraesCS2B01G357700	0.346982891	TraesCS2D01G338500	0.311251928
2870	Asup	4.8884798	TraesCS3A01G268300	0.201738299	TraesCS3B01G302700	0.409486442	TraesCS3D01G268400	0.388775259
2871	Adom	4.202776	TraesCS7A01G406000	0.643651244	TraesCS7B01G305900	0.163709225	TraesCS7D01G399800	0.192639532
2872	Dsup	26.944322	TraesCS4A01G126900	0.350738534	TraesCS4B01G178000	0.526032164	TraesCS4D01G179600	0.123229302
2873	Bdom	2.383172	TraesCS2A01G124500	0	TraesCS2B01G147000	1	TraesCS2D01G127400	0
2874	bal	361.05452	TraesCS3A01G207900	0.353624932	TraesCS3B01G236600	0.349709678	TraesCS3D01G210800	0.29666539
2875	bal	231.4648	TraesCS4A01G042500	0.324851468	TraesCS4B01G263100	0.234902931	TraesCS4D01G263300	0.440245601
2876	bal	27.093202	TraesCS5A01G498300	0.288747635	TraesCS4B01G326100	0.368025308	TraesCS4D01G323000	0.343227057
2878	bal	8.479764	TraesCS7A01G499900	0.311773063	TraesCS7B01G406900	0.32072119	TraesCS7D01G486800	0.367505747
2879	Asup	9.5284894	TraesCS3A01G204200	0.129838986	TraesCS3B01G233300	0.560002932	TraesCS3D01G207400	0.310158082
2880	Asup	70.829308	TraesCS7A01G227500	0.208438405	TraesCS7B01G192000	0.527525414	TraesCS7D01G226900	0.264036181
2882	Asup	0.9526173	TraesCS2A01G183700	0.147840376	TraesCS2B01G210400	0.406356257	TraesCS2D01G191600	0.445803367
2884	Adom	33.1232184	TraesCS1A01G197900	0.813337631	TraesCS1B01G212600	0.039310866	TraesCS1D01G201400	0.147351503
2885	Bsup	208.8808	TraesCS3A01G433000	0.403283212	TraesCS3B01G468900	0.14095015	TraesCS3D01G426300	0.455766638
2886	bal	5.727694	TraesCS5A01G199600	0.337926921	TraesCS5B01G197900	0.375806738	TraesCS5D01G205200	0.28626634
2888	bal	5.739876	TraesCS5A01G536700	0.321835872	TraesCS4B01G370000	0.323960309	TraesCS4D01G361100	0.354203819
2889	bal	112.25576	TraesCS7A01G267900	0.436555594	TraesCS7B01G164300	0.266164872	TraesCS7D01G267000	0.297279534
2892	Asup	23.53749	TraesCS7A01G562700	0.146075134	TraesCS7B01G500200	0.239567515	TraesCS7D01G547900	0.614357351
2894	bal	1.75724514	TraesCS1A01G307200	0.442964036	TraesCS1B01G318000	0.254034528	TraesCS1D01G306600	0.303001436
2895	bal	10.54862	TraesCS1A01G175800	0.366527186	TraesCS1B01G204500	0.28918778	TraesCS1D01G163200	0.344285034
2896	Bdom	31.291276	TraesCS4A01G085100	0.216892849	TraesCS4B01G219100	0.601311369	TraesCS4D01G219300	0.181795782
2897	bal	7.59878	TraesCS4A01G193400	0.336610614	TraesCS4B01G121700	0.351488002	TraesCS4D01G119800	0.311901384
2898	Bsup	0.8881476	TraesCS7A01G215100	0.624867984	TraesCS7B01G122300	0	TraesCS7D01G217000	0.375132016
2899	bal	66.21116	TraesCS5A01G187200	0.30539625	TraesCS5B01G196700	0.327779184	TraesCS5D01G203900	0.366824566
2900	bal	65.439274	TraesCS2A01G007300	0.522572423	TraesCS2B01G013600	0.253126586	TraesCS2D01G008200	0.224300991
2901	bal	13.025978	TraesCS3A01G189800	0.360505906	TraesCS3B01G218900	0.327376877	TraesCS3D01G193300	0.312117217
2903	Bsup	8.2741482	TraesCS1A01G127400	0.514888046	TraesCS1B01G147500	0.079283351	TraesCS1D01G126800	0.405828602
2904	Asup	14.3327726	TraesCS3A01G457700	0.067850557	TraesCS3B01G497900	0.509000471	TraesCS3D01G450500	0.423148973
2905	bal	34.178048	TraesCS5A01G370600	0.27114954	TraesCS5B01G372900	0.265711079	TraesCS5D01G380100	0.463139381
2906	bal	9.19904	TraesCS1A01G101900	0.345053179	TraesCS1B01G112300	0.279044335	TraesCS1D01G093600	0.375902485
2907	Adom	10.710124	TraesCS7A01G167300	0.608392209	TraesCS7B01G071900	0.176901033	TraesCS7D01G167900	0.214706758
2910	bal	15.43063	TraesCS1A01G223000	0.302224212	TraesCS1B01G236300	0.302852184	TraesCS1D01G224600	0.394923603
2911	Dsup	13.303396	TraesCS7A01G258400	0.536237364	TraesCS7B01G155900	0.319328238	TraesCS7D01G259200	0.144434399
2914	bal	9.982636	TraesCS3A01G294500	0.311627911	TraesCS3B01G329100	0.352255056	TraesCS3D01G294300	0.336117034
2916	bal	25.206966	TraesCS3A01G220500	0.389011514	TraesCS3B01G250800	0.275061267	TraesCS3D01G232100	0.335927219
2917	bal	6.286886	TraesCS7A01G457400	0.38836047	TraesCS7B01G358700	0.237270725	TraesCS7D01G446000	0.374368805
2919	bal	7.215198	TraesCS5A01G045400	0.323994989	TraesCS5B01G049600	0.386742263	TraesCS5D01G055500	0.289262748
2920	bal	15.897108	TraesCS3A01G187100	0.353146119	TraesCS3B01G216500	0.351231935	TraesCS3D01G190900	0.295621946
2921	Adom	3.8297722	TraesCS7A01G156100	0.834940626	TraesCS7B01G060200	0	TraesCS7D01G156500	0.165059374
2923	bal	13.287936	TraesCS7A01G394400	0.304295114	TraesCS7B01G296400	0.405338195	TraesCS7D01G389800	0.290366691
2924	Dsup	39.806826	TraesCS4A01G282700	0.282013944	TraesCS4B01G030600	0.512723622	TraesCS4D01G028100	0.205262434
2925	Dsup	20.879326	TraesCS1A01G435000	0.462429391	TraesCS1B01G470800	0.392670147	TraesCS1D01G444100	0.144900463
2926	Bsup	12.205238	TraesCS1A01G146900	0.362549587	TraesCS1B01G164700	0.204806002	TraesCS1D01G145000	0.432644411
2929	bal	25.159804	TraesCS3A01G076200	0.333572392	TraesCS3B01G090100	0.330565771	TraesCS3D01G076200	0.335861837
2930	bal	29.531294	TraesCS4A01G298100	0.306048628	TraesCS4B01G015600	0.248706813	TraesCS4D01G013900	0.44524456
2931	Dsup	7.8999578	TraesCS2A01G278700	0.279671114	TraesCS2B01G296400	0.537708189	TraesCS2D01G277900	0.182620697
2932	Bsup	6.4314338	TraesCS5A01G444100	0.407529344	TraesCS5B01G448800	0.20225689	TraesCS5D01G451800	0.390213765
2933	Asup	16.840092	TraesCS3A01G136900	0.195123043	TraesCS3B01G154800	0.350274571	TraesCS3D01G137700	0.454602386
2934	bal	57.720946	TraesCS5A01G285400	0.421668765	TraesCS5B01G284600	0.348098245	TraesCS5D01G292800	0.23023299
2935	bal	30.742248	TraesCS5A01G045700	0.260864072	TraesCS5B01G049800	0.279154016	TraesCS5D01G055700	0.459981912
2936	Asup	9.9708238	TraesCS5A01G059800	0.143425842	TraesCS5B01G067100	0.519751437	TraesCS5D01G071300	0.336822721
2937	Ddom	68.632014	TraesCS6A01G200500	0.107071053	TraesCS6B01G226600	0.154994606	TraesCS6D01G189400	0.737934341
2939	Dsup	1.969101	TraesCS6A01G313600	0.45352859	TraesCS6B01G343700	0.337486091	TraesCS6D01G293000	0.208985319
2940	bal	3.7114748	TraesCS4A01G086800	0.388387603	TraesCS4B01G217600	0.351141816	TraesCS4D01G218000	0.260470582
2941	bal	18.179144	TraesCS3A01G213000	0.363280471	TraesCS3B01G243400	0.278113205	TraesCS3D01G215400	0.358606324
2942	bal	105.30864	TraesCS3A01G394700	0.225132905	TraesCS3B01G426700	0.352724715	TraesCS3D01G388500	0.422142381
2943	bal	4.7206706	TraesCS3A01G218500	0.303558736	TraesCS3B01G248600	0.322066954	TraesCS3D01G233900	0.37437431
2944	Bsup	2.008509	TraesCS3A01G324000	0.352001211	TraesCS3B01G353100	0.169652414	TraesCS3D01G317500	0.478346375
2945	bal	14.06486	TraesCS3A01G317700	0.347186392	TraesCS3B01G348200	0.361680529	TraesCS3D01G313600	0.291133079
2946	bal	14.380166	TraesCS1A01G274800	0.324157732	TraesCS1B01G284200	0.30049069	TraesCS1D01G274600	0.375351578
2948	bal	6.828724	TraesCS3A01G251900	0.459755292	TraesCS3B01G281400	0.234207445	TraesCS3D01G252300	0.306037263
2949	bal	59.6287	TraesCS5A01G417000	0.264875471	TraesCS5B01G419300	0.31171768	TraesCS5D01G424700	0.423406849
2950	bal	34.870564	TraesCS3A01G331000	0.2739463	TraesCS3B01G361100	0.416043744	TraesCS3D01G324400	0.310009956
2951	bal	40.6163	TraesCS5A01G364100	0.329486438	TraesCS5B01G366000	0.307577007	TraesCS5D01G373000	0.362936555
2952	bal	1.8370508	TraesCS1A01G307900	0.312890749	TraesCS1B01G318600	0.269386562	TraesCS1D01G307300	0.417722689
2956	Bdom	2.85978414	TraesCS4A01G136000	0.111321808	TraesCS4B01G168900	0.714481618	TraesCS4D01G171200	0.174196574
2959	Ddom	611.991098	TraesCS1A01G152800	0.155759782	TraesCS1B01G170200	0.097278373	TraesCS1D01G149800	0.746961846
2961	bal	6.542894	TraesCS3A01G117300	0.310388645	TraesCS3B01G136400	0.358090778	TraesCS3D01G119200	0.331520578
2962	Ddom	1.773313	TraesCS4A01G183900	0.178670658	TraesCS4B01G134800	0.18272014	TraesCS4D01G129600	0.638609202
2964	Dsup	1.6231664	TraesCS5A01G242100	0.771476172	TraesCS5B01G240400	0.228523828	TraesCS5D01G248900	0
2965	Bsup	1.43069442	TraesCS5A01G065200	0.601921828	TraesCS5B01G072000	0.096702705	TraesCS5D01G076000	0.301375468
2966	bal	2.1353728	TraesCS3A01G138900	0.389075481	TraesCS3B01G156500	0.265892026	TraesCS3D01G139200	0.345032493
2969	bal	0.7349978	TraesCS4A01G199000	0.380874337	TraesCS4B01G116400	0.320851573	TraesCS4D01G114100	0.29827409
2970	Asup	1.139119	TraesCS7A01G355800	0	TraesCS7B01G271900	0.287227761	TraesCS7D01G367100	0.712772239
2971	bal	15.299632	TraesCS7A01G187100	0.363447304	TraesCS7B01G092400	0.352189255	TraesCS7D01G188200	0.284363441
2972	bal	2.0113918	TraesCS3A01G385500	0.355077613	TraesCS3B01G417700	0.288842582	TraesCS3D01G378500	0.356079805
2973	bal	134.641	TraesCS5A01G216400	0.449192445	TraesCS5B01G215300	0.247644922	TraesCS5D01G224500	0.303162632
2974	bal	1.0862542	TraesCS1A01G245700	0.287366254	TraesCS1B01G256700	0.336012878	TraesCS1D01G245400	0.376620868
2976	Bsup	26.859812	TraesCS6A01G230900	0.429242766	TraesCS6B01G251100	0.171105367	TraesCS6D01G204200	0.399651867
2977	Dsup	0.57199696	TraesCS5A01G078600	0.405612995	TraesCS5B01G087300	0.594387005	TraesCS5D01G093500	0
2978	Dsup	4.7546958	TraesCS5A01G443000	0.501007026	TraesCS5B01G447600	0.301459454	TraesCS5D01G450400	0.19753352
2979	Dsup	2.789389	TraesCS1A01G197700	0.394687439	TraesCS1B01G212400	0.386784274	TraesCS1D01G201200	0.218528287
2982	Dsup	19.153026	TraesCS4A01G078900	0.252046335	TraesCS4B01G245400	0.549134534	TraesCS4D01G244000	0.198819132
2983	Dsup	1.3105276	TraesCS1A01G445600	0.480803762	TraesCS1B01G480400	0.519196238	TraesCS1D01G453900	0
2984	bal	4.6703716	TraesCS1A01G157700	0.229151916	TraesCS1B01G174000	0.322141776	TraesCS1D01G155300	0.448706309
2986	Asup	5.2119272	TraesCS2A01G171100	0.214109744	TraesCS2B01G197600	0.274822872	TraesCS2D01G178900	0.511067384
2987	bal	28.718118	TraesCS3A01G362200	0.245704193	TraesCS3B01G394600	0.246661567	TraesCS3D01G355900	0.50763424
2988	Asup	4.386417	TraesCS4A01G342100	0.210049295	TraesCS5B01G532200	0.520785416	TraesCS5D01G531000	0.269165289
2989	bal	13.058052	TraesCS6A01G417700	0.363368288	TraesCS6B01G471500	0.240880952	TraesCS6D01G402900	0.39575076
2990	Bsup	1.71939786	TraesCS3A01G268500	0.518559561	TraesCS3B01G302900	0.171260106	TraesCS3D01G268600	0.310180333
2993	bal	11.196614	TraesCS3A01G083800	0.258724111	TraesCS3B01G098800	0.348559306	TraesCS3D01G083800	0.392716584
2994	bal	5.943526	TraesCS3A01G216400	0.330542173	TraesCS3B01G246700	0.368704032	TraesCS3D01G218400	0.300753795
2995	Adom	2.2510206	TraesCS5A01G235600	0.850372493	TraesCS5B01G234000	0.046771584	TraesCS5D01G242700	0.102855922
2996	bal	7.99992	TraesCS5A01G135600	0.293333683	TraesCS5B01G134500	0.349592496	TraesCS5D01G142200	0.357073821
2997	bal	3.6473808	TraesCS2A01G199400	0.335814676	TraesCS2B01G226700	0.324148276	TraesCS2D01G207000	0.340037048
2998	bal	0.8775426	TraesCS2A01G000900	0.387311795	TraesCS2B01G023200	0.276972537	TraesCS2D01G000800	0.335715668
3000	bal	3.39438391	TraesCS2A01G104600	0.250834517	TraesCS2B01G121600	0.370663046	TraesCS2D01G104300	0.378502436
3002	bal	11.346434	TraesCS2A01G423400	0.220054865	TraesCS2B01G442800	0.338228205	TraesCS2D01G421100	0.441716931
3003	Asup	36.167666	TraesCS6A01G372600	0.185472295	TraesCS6B01G410500	0.389795681	TraesCS6D01G356700	0.424732024
3004	Bdom	3.81742646	TraesCS2A01G303700	0.069100338	TraesCS2B01G320300	0.775556525	TraesCS2D01G302200	0.155343137
3005	bal	11.150822	TraesCS4A01G193600	0.287584718	TraesCS4B01G121500	0.260262069	TraesCS4D01G119700	0.452153213
3007	bal	3.7231214	TraesCS5A01G189700	0.365767606	TraesCS5B01G193500	0.331132904	TraesCS5D01G201200	0.303099491
3009	Bsup	29.440652	TraesCS4A01G095600	0.422760338	TraesCS4B01G209000	0.173892277	TraesCS4D01G209600	0.403347385
3011	bal	9.53584	TraesCS6A01G255400	0.244807421	TraesCS6B01G270200	0.224648169	TraesCS6D01G236600	0.530544409
3012	bal	3.81678781	TraesCS2A01G492600	0.421901892	TraesCS2B01G520800	0.280961545	TraesCS2D01G492900	0.297136563
3015	Asup	1.44794912	TraesCS6A01G381900	0.140732017	TraesCS6B01G421100	0.365651329	TraesCS6D01G366600	0.493616654
3018	bal	9.179626	TraesCS2A01G273300	0.285083946	TraesCS2B01G291300	0.376170445	TraesCS2D01G272500	0.338745609
3019	Asup	18.871066	TraesCS6A01G093300	0.193488487	TraesCS6B01G122200	0.362615127	TraesCS6D01G089000	0.443896386
3020	bal	8.755718	TraesCS2A01G204300	0.263190295	TraesCS2B01G231800	0.403653019	TraesCS2D01G211600	0.333156687
3021	bal	14.861436	TraesCS3A01G224200	0.370550733	TraesCS3B01G253700	0.242869666	TraesCS3D01G229400	0.386579601
3022	Asup	3.6532184	TraesCS1A01G259500	0.105233566	TraesCS1B01G269800	0.660167703	TraesCS1D01G259300	0.234598731
3024	Bdom	0.7644442	TraesCS5A01G181400	0	TraesCS5B01G179100	1	TraesCS5D01G185700	0
3025	bal	6.254728	TraesCS2A01G165100	0.330042809	TraesCS2B01G191300	0.259059067	TraesCS2D01G172200	0.410898124
3026	bal	16.473696	TraesCS2A01G116600	0.373098909	TraesCS2B01G135800	0.323913589	TraesCS2D01G118500	0.302987502
3034	Dsup	1.634526	TraesCS4A01G021700	0.384919763	TraesCS4B01G281800	0.517250261	TraesCS4D01G280400	0.097829976
3035	bal	29.627576	TraesCS7A01G373500	0.425250719	TraesCS7B01G253500	0.276196136	TraesCS7D01G349600	0.298553145
3037	bal	13.42979	TraesCS6A01G359200	0.273565261	TraesCS6B01G392000	0.344166216	TraesCS6D01G342200	0.382268524
3038	Asup	11.914984	TraesCS5A01G422500	0.208902505	TraesCS5B01G424500	0.419865104	TraesCS5D01G430700	0.371232391
3040	bal	11.199134	TraesCS6A01G102200	0.332885382	TraesCS6B01G130600	0.314168399	TraesCS6D01G090800	0.352946219
3041	bal	3.6995666	TraesCS6A01G348200	0.369739958	TraesCS6B01G381800	0.334656227	TraesCS6D01G331200	0.295603815
3044	Bsup	2.0451856	TraesCS2A01G366900	0.380273653	TraesCS2B01G384400	0.132725754	TraesCS2D01G363800	0.487000593
3045	bal	1.6481446	TraesCS5A01G158900	0.443462303	TraesCS5B01G156700	0.248059545	TraesCS5D01G164000	0.308478152
3046	bal	29.134932	TraesCS2A01G503200	0.276710445	TraesCS2B01G531200	0.316812752	TraesCS2D01G504000	0.406476802
3048	Bsup	2.1104142	TraesCS6A01G288300	0.581455337	TraesCS6B01G317900	0	TraesCS6D01G270700	0.418544663
3049	Dsup	1.89775003	TraesCS6A01G302100	0.373243994	TraesCS6B01G331200	0.452987072	TraesCS6D01G281500	0.173768934
3050	Dsup	4.378791	TraesCS7A01G260100	0.391549129	TraesCS7B01G158100	0.426940222	TraesCS7D01G261100	0.18151065
3051	bal	32.975712	TraesCS7A01G162100	0.358628375	TraesCS7B01G067400	0.403760198	TraesCS7D01G163800	0.237611427
3053	bal	6.555226	TraesCS5A01G114000	0.234247912	TraesCS5B01G119000	0.51645481	TraesCS5D01G127800	0.249297278
3054	bal	2.7098748	TraesCS3A01G330400	0.375169288	TraesCS3B01G360400	0.356525918	TraesCS3D01G323800	0.268304794
3058	bal	6.2364356	TraesCS3A01G342600	0.378391817	TraesCS3B01G374600	0.254999442	TraesCS3D01G336400	0.36660874
3060	bal	8.070886	TraesCS5A01G416900	0.433955578	TraesCS5B01G419200	0.334098883	TraesCS5D01G424600	0.231945539
3061	Dsup	7.1842872	TraesCS1A01G198200	0.446297581	TraesCS1B01G212900	0.377867967	TraesCS1D01G201700	0.175834452
3064	bal	5.3010268	TraesCS2A01G115300	0.27499329	TraesCS2B01G135000	0.337309745	TraesCS2D01G119600	0.387696965
3066	bal	16.530332	TraesCS7A01G252000	0.297182295	TraesCS7B01G138900	0.28448624	TraesCS7D01G250100	0.418331465
3067	bal	8.230798	TraesCS5A01G412900	0.340959892	TraesCS5B01G416400	0.415470529	TraesCS5D01G421700	0.243569579
3068	Bsup	5.1244542	TraesCS6A01G235000	0.328053669	TraesCS6B01G263700	0.214015807	TraesCS6D01G217600	0.457930525
3069	Ddom	2.71487168	TraesCS6A01G360200	0.067159373	TraesCS6B01G393100	0.200360335	TraesCS6D01G343200	0.732480292
3070	Dsup	0.82772546	TraesCS6A01G207800	0.506693367	TraesCS6B01G236200	0.493306633	TraesCS6D01G191200	0
3071	bal	35.797916	TraesCS2A01G498600	0.289660046	TraesCS2B01G526700	0.285362142	TraesCS2D01G498900	0.424977812
3072	bal	51.07384	TraesCS6A01G318500	0.36642751	TraesCS6B01G348800	0.37631163	TraesCS6D01G297700	0.25726086
3073	bal	19.169158	TraesCS1A01G093900	0.416616943	TraesCS1B01G122000	0.293284974	TraesCS1D01G102500	0.290098084
3075	Dsup	20.469344	TraesCS4A01G191000	0.471216469	TraesCS4B01G124400	0.372860996	TraesCS4D01G122300	0.155922535
3077	bal	6.738752	TraesCS3A01G092800	0.502983342	TraesCS3B01G108000	0.270074934	TraesCS3D01G092900	0.226941725
3079	bal	16.847552	TraesCS2A01G192500	0.250814955	TraesCS2B01G214300	0.39870932	TraesCS2D01G195000	0.350475725
3080	bal	16.781068	TraesCS3A01G178000	0.256875188	TraesCS3B01G207100	0.220311127	TraesCS3D01G182900	0.522813685
3082	bal	18.632002	TraesCS5A01G427100	0.35683809	TraesCS5B01G429000	0.337836911	TraesCS5D01G435000	0.305324999
3085	Asup	0.94658626	TraesCS5A01G349800	0.161927979	TraesCS5B01G351100	0.387542135	TraesCS5D01G356100	0.450529886
3087	Ddom	1.21724072	TraesCS1A01G284100	0.117014916	TraesCS1B01G293400	0.143911058	TraesCS1D01G283200	0.739074026
3089	Dsup	14.859642	TraesCS4A01G019000	0.26856569	TraesCS4B01G284900	0.53636272	TraesCS4D01G283700	0.195071591
3090	Asup	13.909548	TraesCS3A01G059600	0.201902175	TraesCS3B01G072200	0.418137814	TraesCS3D01G059900	0.37996001
3092	bal	1.05637824	TraesCS7A01G432200	0.412658254	TraesCS7B01G332400	0.293065673	TraesCS7D01G423900	0.294276073
3093	bal	20.151304	TraesCS4A01G256200	0.251858838	TraesCS4B01G058500	0.430215136	TraesCS4D01G058400	0.317926026
3094	Adom	0.5141574	TraesCS3A01G239000	1	TraesCS3B01G267500	0	TraesCS3D01G239200	0
3095	Asup	25.7936792	TraesCS2A01G317800	0.137130929	TraesCS2B01G335800	0.462407317	TraesCS2D01G315500	0.400461753
3096	bal	65.55176	TraesCS1A01G371600	0.390987519	TraesCS1B01G391400	0.356231778	TraesCS1D01G378200	0.252780703
3100	Bsup	4.592702	TraesCS2A01G005400	0.358846709	TraesCS2B01G016200	0	TraesCS2D01G006300	0.641153291
3102	bal	64.646672	TraesCS2A01G404100	0.32821241	TraesCS2B01G422000	0.250490729	TraesCS2D01G401100	0.421296861
3103	bal	9.956048	TraesCS7A01G116100	0.393857482	TraesCS7B01G012500	0.292205903	TraesCS7D01G110500	0.313936614
3105	bal	102.24076	TraesCS5A01G248400	0.389358608	TraesCS5B01G246100	0.330838894	TraesCS5D01G255400	0.279802498
3106	bal	40.69921	TraesCS7A01G281900	0.337300405	TraesCS7B01G179500	0.319232486	TraesCS7D01G280400	0.343467109
3107	bal	40.580302	TraesCS6A01G218600	0.271267966	TraesCS6B01G248200	0.308845065	TraesCS6D01G201800	0.419886969
3110	bal	3.0192458	TraesCS4A01G051500	0.304653632	TraesCS4B01G252900	0.425537	TraesCS4D01G253000	0.269809368
3111	Adom	0.5835552	TraesCS1A01G143700	1	TraesCS1B01G161100	0	TraesCS1D01G142500	0
3113	bal	27.171754	TraesCS3A01G480700	0.271733507	TraesCS3B01G525600	0.379577999	TraesCS3D01G475500	0.348688495
3114	Dsup	2.241601	TraesCS5A01G150700	0.346716209	TraesCS5B01G149300	0.439543166	TraesCS5D01G155800	0.213740626
3115	bal	1.5580288	TraesCS4A01G019600	0.398899687	TraesCS4B01G284400	0.243783684	TraesCS4D01G283100	0.35731663
3116	bal	48.844724	TraesCS2A01G480300	0.327121103	TraesCS2B01G505100	0.414149131	TraesCS2D01G479600	0.258729766
3117	bal	5.3656436	TraesCS2A01G112700	0.417426532	TraesCS2B01G131500	0.246000834	TraesCS2D01G113200	0.336572634
3119	Adom	0.597414898	TraesCS7A01G405400	0.78556193	TraesCS7B01G304800	0	TraesCS7D01G399300	0.21443807
3120	bal	38.474136	TraesCS3A01G436100	0.383027081	TraesCS3B01G470700	0.337465356	TraesCS3D01G428700	0.279507563
3121	Bsup	2.0451728	TraesCS3A01G441700	0.406956126	TraesCS3B01G475600	0.218812904	TraesCS3D01G434500	0.37423097
3122	Dsup	0.6330062	TraesCS5A01G425800	0.459564851	TraesCS5B01G427800	0.540435149	TraesCS5D01G433800	0
3123	bal	46.380468	TraesCS1A01G037900	0.255809062	TraesCS1B01G048800	0.246008384	TraesCS1D01G039600	0.498182554
3124	Bsup	10.885424	TraesCS1A01G305500	0.564913962	TraesCS1B01G316200	0.20678184	TraesCS1D01G305200	0.228304198
3125	bal	5.687822	TraesCS7A01G333800	0.357958108	TraesCS7B01G245400	0.266190116	TraesCS7D01G341400	0.375851776
3126	Dsup	1.24314892	TraesCS7A01G252900	0.55649262	TraesCS7B01G137700	0.344660558	TraesCS7D01G251600	0.098846822
3127	bal	5.4148192	TraesCS6A01G234700	0.300407814	TraesCS6B01G263400	0.274473283	TraesCS6D01G217200	0.425118903
3128	bal	7.087698	TraesCS1A01G077600	0.318280209	TraesCS1B01G095700	0.285776567	TraesCS1D01G079700	0.395943224
3130	Bsup	7.0387154	TraesCS4A01G258200	0.360946828	TraesCS4B01G056200	0.216343084	TraesCS4D01G056600	0.422710087
3133	bal	115.49148	TraesCS7A01G316100	0.309440835	TraesCS7B01G217200	0.448303373	TraesCS7D01G313100	0.242255792
3134	bal	564.2382	TraesCS3A01G304900	0.385516968	TraesCS3B01G331600	0.297520444	TraesCS3D01G296900	0.316962588
3137	Asup	2.63844798	TraesCS3A01G294600	0.084743373	TraesCS3B01G329200	0.245030717	TraesCS3D01G294400	0.670225911
3139	bal	31.279686	TraesCS4A01G260700	0.463599922	TraesCS4B01G054100	0.24969509	TraesCS4D01G053900	0.286704988
3140	Asup	10.2189764	TraesCS3A01G079200	0.184605808	TraesCS3B01G094400	0.476449677	TraesCS3D01G079600	0.338944515
3141	Dsup	32.750508	TraesCS5A01G403800	0.427144519	TraesCS5B01G408600	0.395798319	TraesCS5D01G413900	0.177057162
3142	bal	5.129288	TraesCS1A01G066700	0.451799938	TraesCS1B01G085000	0.261376199	TraesCS1D01G067700	0.286823863
3143	Bsup	22.335286	TraesCS7A01G454900	0.274341237	TraesCS7B01G355400	0.203758483	TraesCS7D01G443800	0.521900279
3145	bal	22.74833	TraesCS6A01G295100	0.452546978	TraesCS6B01G325200	0.28036291	TraesCS6D01G275700	0.267090112
3146	bal	36.798558	TraesCS4A01G043500	0.35801892	TraesCS4B01G264100	0.345725232	TraesCS4D01G264200	0.296255848
3148	Dsup	10.613556	TraesCS6A01G190700	0.331356051	TraesCS6B01G222200	0.5050134	TraesCS6D01G180400	0.163630549
3152	bal	22.759502	TraesCS1A01G389500	0.403108557	TraesCS4B01G104700	0.305747727	TraesCS1D01G397600	0.291143717
3153	Asup	4.3746148	TraesCS2A01G404000	0.213062188	TraesCS2B01G421900	0.355355036	TraesCS2D01G401000	0.431582776
3154	bal	8.885892	TraesCS5A01G011100	0.36179643	TraesCS5B01G008800	0.374110106	TraesCS5D01G015900	0.264093464
3155	Dsup	2.67737358	TraesCS1A01G242800	0.302606706	TraesCS1B01G254300	0.585569235	TraesCS1D01G242800	0.111824059
3156	bal	1.01441638	TraesCS3A01G108800	0.348449598	TraesCS3B01G127800	0.29608749	TraesCS3D01G110600	0.355462912
3158	bal	0.7116762	TraesCS2A01G567400	0.502443667	TraesCS2B01G629200	0.230675411	TraesCS2D01G577900	0.266880921
3160	Bsup	1.3708712	TraesCS4A01G044800	0.391803986	TraesCS4B01G260500	0.211194604	TraesCS4D01G260300	0.39700141
3161	Bsup	10.464072	TraesCS4A01G230700	0.491309693	TraesCS4B01G085200	0.1435747	TraesCS4D01G083200	0.365115607
3162	bal	11.008494	TraesCS1A01G255900	0.300031594	TraesCS1B01G266600	0.367673544	TraesCS1D01G255200	0.332294862
3165	bal	1.2313264	TraesCS2A01G353800	0.343669233	TraesCS2B01G371900	0.356279537	TraesCS2D01G351800	0.300051229
3166	bal	3.6912582	TraesCS2A01G356500	0.274171609	TraesCS2B01G375800	0.28812723	TraesCS2D01G355400	0.437701161
3167	Dsup	10.519404	TraesCS6A01G377400	0.398722209	TraesCS6B01G414800	0.409569401	TraesCS6D01G362000	0.19170839
3169	Asup	2.8118838	TraesCS4A01G251100	0.168054313	TraesCS4B01G063800	0.4404921	TraesCS4D01G062800	0.391453587
3170	bal	3.9166242	TraesCS6A01G405500	0.334314995	TraesCS6B01G449900	0.377859076	TraesCS6D01G389200	0.287825929
3171	bal	5.90016674	TraesCS1A01G282800	0.450271343	TraesCS1B01G291700	0.325115964	TraesCS1D01G282000	0.224612693
3175	Dsup	4.6537966	TraesCS4A01G045100	0.504025036	TraesCS4B01G260200	0.340558158	TraesCS4D01G259900	0.155416805
3177	Dsup	26.506374	TraesCS2A01G259400	0.298274219	TraesCS2B01G282500	0.490826093	TraesCS2D01G264300	0.210899688
3179	bal	7.1177636	TraesCS7A01G368000	0.244663366	TraesCS7B01G260600	0.30291391	TraesCS7D01G354900	0.452422724
3180	bal	5.873914	TraesCS7A01G139800	0.409569837	TraesCS7B01G041500	0.313480926	TraesCS7D01G141100	0.276949237
3181	Bsup	4.6049602	TraesCS6A01G293600	0.506431391	TraesCS6B01G324000	0.193987648	TraesCS6D01G274500	0.299580961
3182	Asup	95.789966	TraesCS2A01G291800	0.153671064	TraesCS2B01G308300	0.50201375	TraesCS2D01G289800	0.344315186
3183	Bdom	1.5588686	TraesCS2A01G255600	0.109603593	TraesCS2B01G286900	0.716210334	TraesCS2D01G267100	0.174186073
3184	bal	8.66783	TraesCS2A01G255000	0.310313654	TraesCS2B01G267200	0.261797013	TraesCS2D01G255400	0.427889333
3185	Dsup	1.02251204	TraesCS2A01G487800	0.364374428	TraesCS2B01G515400	0.536406007	TraesCS2D01G488100	0.099219565
3186	Asup	5.4272794	TraesCS5A01G472700	0.157981806	TraesCS5B01G485600	0.447534726	TraesCS5D01G485400	0.394483468
3187	bal	16.612926	TraesCS3A01G179000	0.249253142	TraesCS3B01G206700	0.398086165	TraesCS3D01G182500	0.352660693
3188	Bsup	30.45985	TraesCS2A01G392400	0.353384931	TraesCS2B01G410600	0.210744045	TraesCS2D01G390500	0.435871024
3190	Dsup	1.3750092	TraesCS5A01G010500	0.591857276	TraesCS5B01G008100	0.314813457	TraesCS5D01G015300	0.093329266
3192	bal	7.149556	TraesCS5A01G384500	0.356523398	TraesCS5B01G389300	0.288112996	TraesCS5D01G394100	0.355363606
3193	bal	1.8476988	TraesCS1A01G202000	0.52463973	TraesCS1B01G216300	0.221522036	TraesCS1D01G205500	0.253838234
3194	Asup	2.2260958	TraesCS3A01G366500	0	TraesCS3B01G398100	0.420453154	TraesCS3D01G359400	0.579546846
3198	bal	9.027344	TraesCS6A01G034200	0.369524192	TraesCS6B01G048200	0.247422055	TraesCS6D01G039800	0.383053753
3199	bal	5.442231	TraesCS6A01G227900	0.244087581	TraesCS6B01G253900	0.403677095	TraesCS6D01G207100	0.352235324
3200	bal	4.658828	TraesCS6A01G319200	0.317818988	TraesCS6B01G349400	0.338894246	TraesCS6D01G298400	0.343286767
3201	bal	4.265063	TraesCS3A01G075400	0.375093639	TraesCS3B01G089300	0.37543422	TraesCS3D01G075400	0.249472141
3203	bal	2.5688892	TraesCS4A01G273200	0.452464123	TraesCS4B01G040800	0.296807897	TraesCS4D01G038200	0.25072798
3204	Bdom	1.2836472	TraesCS3A01G177000	0.126566085	TraesCS3B01G208000	0.657817662	TraesCS3D01G183600	0.215616253
3205	Asup	40.763638	TraesCS5A01G173400	0.187596554	TraesCS5B01G170800	0.495502389	TraesCS5D01G177900	0.316901058
3206	bal	3.2960496	TraesCS7A01G490200	0.22434626	TraesCS7B01G393500	0.4268653	TraesCS7D01G476600	0.348788441
3207	Adom	4.9178636	TraesCS4A01G306300	0.617737344	TraesCS4B01G008200	0.174066723	TraesCS4D01G007100	0.208195933
3208	Asup	0.85442334	TraesCS7A01G502700	0.153688381	TraesCS7B01G409600	0.550791836	TraesCS7D01G490000	0.295519783
3209	bal	10.333214	TraesCS2A01G221900	0.265397775	TraesCS2B01G247400	0.356628248	TraesCS2D01G227900	0.377973978
3210	bal	3.2234488	TraesCS7A01G382300	0.312417557	TraesCS7B01G285100	0.254059193	TraesCS7D01G378800	0.43352325
3212	bal	25.407076	TraesCS7A01G385900	0.402480159	TraesCS7B01G288800	0.300317282	TraesCS7D01G382500	0.297202559
3214	bal	13.416502	TraesCS5A01G198100	0.48513301	TraesCS5B01G185500	0.246292961	TraesCS5D01G192400	0.268574029
3215	Asup	3.74009792	TraesCS5A01G178900	0.197826639	TraesCS5B01G176600	0.48536911	TraesCS5D01G183400	0.316804251
3216	bal	6.873394	TraesCS5A01G189000	0.348434267	TraesCS5B01G194700	0.398783192	TraesCS5D01G202000	0.252782541
3217	bal	16.118592	TraesCS7A01G228700	0.295385602	TraesCS7B01G195000	0.296408148	TraesCS7D01G229800	0.40820625
3218	Bsup	52.4945456	TraesCS3A01G056000	0.667925774	TraesCS3B01G068800	0.029748797	TraesCS3D01G056100	0.302325429
3219	bal	5.1736626	TraesCS3A01G245400	0.325790862	TraesCS3B01G274700	0.308794586	TraesCS3D01G246100	0.365414552
3220	Asup	16.3054148	TraesCS5A01G493700	0.09720972	TraesCS4B01G318500	0.43050251	TraesCS4D01G314900	0.47228777
3221	bal	3.0355876	TraesCS7A01G252400	0.333159616	TraesCS7B01G138500	0.223874613	TraesCS7D01G250500	0.44296577
3222	Dsup	69.4433	TraesCS1A01G390400	0.445344619	TraesCS1B01G418600	0.3473199	TraesCS1D01G398600	0.207335481
3223	bal	12.716172	TraesCS7A01G342900	0.380071927	TraesCS7B01G240100	0.393802946	TraesCS7D01G336500	0.226125126
3225	Bsup	0.617647	TraesCS5A01G166800	0.607189867	TraesCS5B01G163900	0	TraesCS5D01G171100	0.392810133
3226	bal	4.6881476	TraesCS4A01G267300	0.403499711	TraesCS4B01G047100	0.323983571	TraesCS4D01G046900	0.272516719
3228	Asup	1.58178352	TraesCS3A01G370600	0.202635933	TraesCS3B01G402800	0.511846071	TraesCS3D01G363700	0.285517996
3229	Bsup	6.837931498	TraesCS5A01G192400	0.418676906	TraesCS5B01G190700	0.090194454	TraesCS5D01G198600	0.49112864
3231	bal	12.581524	TraesCS1A01G239100	0.389826225	TraesCS1B01G251300	0.339457764	TraesCS1D01G239300	0.270716012
3232	bal	15.257314	TraesCS3A01G220300	0.309421698	TraesCS3B01G250600	0.288766948	TraesCS3D01G232400	0.401811354
3236	bal	2.5329986	TraesCS2A01G150300	0.256717315	TraesCS2B01G175500	0.302268939	TraesCS2D01G155400	0.441013746
3237	Bsup	0.7834328	TraesCS1A01G160100	0.560306895	TraesCS1B01G176500	0	TraesCS1D01G157300	0.439693105
3242	bal	27.623256	TraesCS4A01G204000	0.349503766	TraesCS4B01G107800	0.287929852	TraesCS4D01G104900	0.362566382
3243	bal	7.93071	TraesCS3A01G095800	0.409514154	TraesCS3B01G111500	0.339316909	TraesCS3D01G096200	0.251168937
3246	bal	2.2696982	TraesCS2A01G261800	0.286489191	TraesCS2B01G280400	0.478440614	TraesCS2D01G262200	0.235070196
3247	Dsup	2.3776696	TraesCS3A01G231400	0.535260744	TraesCS3B01G260600	0.254661203	TraesCS3D01G222000	0.210078053
3248	bal	2.9017234	TraesCS5A01G298000	0.378610105	TraesCS5B01G297000	0.233282883	TraesCS5D01G304800	0.388107013
3249	bal	3.3753998	TraesCS5A01G296800	0.349717032	TraesCS5B01G296100	0.309986331	TraesCS5D01G303900	0.340296637
3250	bal	3.8201474	TraesCS5A01G377400	0.308418885	TraesCS5B01G381000	0.335189108	TraesCS5D01G387400	0.356392007
3251	Adom	1.8627788	TraesCS5A01G230100	1	TraesCS5B01G228700	0	TraesCS5D01G237700	0
3252	bal	5.527434	TraesCS5A01G293600	0.419006722	TraesCS5B01G292800	0.290187454	TraesCS5D01G300900	0.290805824
3253	bal	25.779034	TraesCS2A01G320200	0.271133046	TraesCS2B01G363000	0.398152933	TraesCS2D01G343000	0.330714021
3254	bal	19.285918	TraesCS3A01G223600	0.287108138	TraesCS3B01G253100	0.437310996	TraesCS3D01G229900	0.275580867
3255	bal	29.46972	TraesCS2A01G249600	0.276105779	TraesCS2B01G271300	0.380546609	TraesCS2D01G251000	0.343347612
3256	bal	12.019804	TraesCS2A01G142300	0.298970932	TraesCS2B01G167500	0.28196117	TraesCS2D01G145700	0.419067898
3257	bal	8.967262	TraesCS1A01G229700	0.258713752	TraesCS1B01G244400	0.412577663	TraesCS1D01G232300	0.328708585
3258	Bsup	6.159868	TraesCS7A01G231500	0.406700923	TraesCS7B01G129900	0.217867656	TraesCS7D01G231700	0.375431422
3259	Asup	0.56023356	TraesCS2A01G291400	0.207474754	TraesCS2B01G307900	0.543737865	TraesCS2D01G289400	0.248787381
3260	Asup	1.1474966	TraesCS6A01G385600	0.10359229	TraesCS6B01G424700	0.640890091	TraesCS6D01G370400	0.25551762
3261	bal	6.902928	TraesCS2A01G316100	0.294275994	TraesCS2B01G334300	0.42893885	TraesCS2D01G314100	0.276785156
3262	bal	66.31756	TraesCS1A01G213500	0.277358516	TraesCS1B01G227000	0.333593395	TraesCS1D01G216300	0.389048089
3263	Dsup	1.12501544	TraesCS7A01G305000	0.360348832	TraesCS7B01G205400	0.52337415	TraesCS7D01G300500	0.116277017
3265	bal	2.4761854	TraesCS3A01G164900	0.26536979	TraesCS3B01G200800	0.375636735	TraesCS3D01G176700	0.358993474
3266	Adom	1.332334	TraesCS1A01G135900	1	TraesCS1B01G156300	0	TraesCS1D01G138700	0
3267	Bsup	28.5298782	TraesCS5A01G386900	0.364868505	TraesCS5B01G391800	0.133854627	TraesCS5D01G396700	0.501276868
3269	bal	12.900032	TraesCS4A01G082100	0.235850268	TraesCS4B01G221900	0.460521803	TraesCS4D01G222300	0.303627929
3270	bal	5.62585	TraesCS1A01G182000	0.41826604	TraesCS1B01G199000	0.278744723	TraesCS1D01G185100	0.302989237
3271	bal	5.5678828	TraesCS4A01G045600	0.323706059	TraesCS4B01G259200	0.358335739	TraesCS4D01G259300	0.317958201
3272	bal	0.88965316	TraesCS5A01G180400	0.385396259	TraesCS5B01G178300	0.365364857	TraesCS5D01G184900	0.249238883
3273	Asup	26.326658	TraesCS7A01G312000	0.209525189	TraesCS7B01G211800	0.385150215	TraesCS7D01G308500	0.405324595
3274	Asup	136.7023	TraesCS5A01G513500	0.206975596	TraesCS4B01G344600	0.428618392	TraesCS4D01G339700	0.364406012
3275	Bsup	10.3196596	TraesCS4A01G108100	0.39050571	TraesCS4B01G196500	0.116100302	TraesCS4D01G196800	0.493393988
3277	bal	2.3451258	TraesCS5A01G467500	0.234608395	TraesCS5B01G479200	0.431179939	TraesCS5D01G480300	0.334211666
3278	Asup	5.8688152	TraesCS5A01G399900	0.199916194	TraesCS5B01G404700	0.507151767	TraesCS5D01G409800	0.292932038
3279	Asup	9.247356	TraesCS5A01G209400	0.175519359	TraesCS5B01G207500	0.286492485	TraesCS5D01G215600	0.537988156
3282	bal	1.2238058	TraesCS1A01G178600	0.476982704	TraesCS1B01G201600	0.253417658	TraesCS1D01G177100	0.269599637
3283	Adom	3.4503878	TraesCS5A01G186600	0.654452233	TraesCS5B01G185000	0.134559715	TraesCS5D01G191900	0.210988052
3284	bal	7.803778	TraesCS1A01G012500	0.305420785	TraesCS1B01G017200	0.377841604	TraesCS1D01G010700	0.316737611
3285	bal	5.9003748	TraesCS5A01G486300	0.404037079	TraesCS5B01G500100	0.344927105	TraesCS5D01G500300	0.251035816
3286	bal	16.67253	TraesCS6A01G129100	0.352150154	TraesCS6B01G157400	0.303633342	TraesCS6D01G118600	0.344216505
3287	Bsup	1.96119974	TraesCS1A01G201200	0.292758656	TraesCS1B01G215600	0.153682429	TraesCS1D01G204600	0.553558915
3289	Dsup	0.71027838	TraesCS4A01G045300	0.521615764	TraesCS4B01G260000	0.478384236	TraesCS4D01G259700	0
3290	Bsup	2.4773692	TraesCS2A01G487000	0.546459123	TraesCS2B01G514100	0.132313746	TraesCS2D01G487300	0.321227131
3291	bal	4.2394298	TraesCS7A01G310700	0.324632808	TraesCS7B01G210500	0.308526444	TraesCS7D01G307200	0.366840748
3292	bal	31.303238	TraesCS6A01G266800	0.262647589	TraesCS6B01G294200	0.241839454	TraesCS6D01G247900	0.495512956
3293	Asup	3.6400052	TraesCS6A01G334700	0.119016863	TraesCS6B01G365100	0.311508676	TraesCS6D01G314200	0.569474461
3294	Dsup	2.7693216	TraesCS6A01G159700	0.321821055	TraesCS6B01G191600	0.575637152	TraesCS6D01G152800	0.102541792
3295	Asup	1.65341382	TraesCS1A01G328700	0.150496274	TraesCS1B01G342400	0.42360962	TraesCS1D01G331000	0.425894106
3297	Bsup	10.154144	TraesCS1A01G040500	0.330864325	TraesCS1B01G053500	0.147015248	TraesCS1D01G041300	0.522120427
3298	Dsup	6.3232618	TraesCS1A01G015200	0.427749805	TraesCS1B01G019200	0.410516927	TraesCS1D01G013100	0.161733269
3299	bal	97.58814	TraesCS2A01G582300	0.340370049	TraesCS2B01G604700	0.252605081	TraesCS2D01G597900	0.40702487
3300	bal	4.062414	TraesCS3A01G383700	0.335252882	TraesCS3B01G416100	0.332654919	TraesCS3D01G376800	0.332092199
3301	bal	9.000872	TraesCS2A01G282100	0.473136603	TraesCS2B01G299300	0.248644576	TraesCS2D01G280900	0.278218821
3302	Dsup	20.460855	TraesCS3A01G128600	0.432852879	TraesCS3B01G147600	0.506636893	TraesCS3D01G129500	0.060510228
3303	bal	13.948756	TraesCS2A01G179800	0.240449399	TraesCS2B01G207100	0.441642538	TraesCS2D01G188500	0.317908063
3304	bal	2.7559362	TraesCS1A01G313200	0.299993955	TraesCS1B01G325000	0.392836598	TraesCS1D01G313700	0.307169448
3305	bal	5.5269024	TraesCS6A01G362500	0.339029327	TraesCS6B01G396100	0.387806378	TraesCS6D01G345800	0.273164295
3306	bal	4.851517	TraesCS3A01G338500	0.242352031	TraesCS3B01G370100	0.366859273	TraesCS3D01G332000	0.390788696
3308	bal	20.035726	TraesCS7A01G223600	0.366979964	TraesCS7B01G190400	0.368638401	TraesCS7D01G225200	0.264381635
3309	bal	67.56284	TraesCS3A01G024900	0.331726138	TraesCS3B01G019900	0.362002545	TraesCS3D01G021200	0.306271317
3310	bal	8.963148	TraesCS3A01G134100	0.344685372	TraesCS3B01G167800	0.328106375	TraesCS3D01G150400	0.327208253
3311	Dsup	2.3201806	TraesCS5A01G497200	0.777869792	TraesCS4B01G324900	0.222130208	TraesCS4D01G321800	0
3312	Bsup	10.892864	TraesCS6A01G102600	0.331708355	TraesCS6B01G131000	0.199873973	TraesCS6D01G091200	0.468417672
3313	Asup	103.908676	TraesCS4A01G080400	0.128151917	TraesCS4B01G223600	0.37934099	TraesCS4D01G223900	0.492507093
3314	bal	5.9119048	TraesCS5A01G473300	0.440036518	TraesCS5B01G486200	0.282719505	TraesCS5D01G486000	0.277243977
3315	bal	4.7160762	TraesCS3A01G158700	0.367882987	TraesCS3B01G189700	0.2793267	TraesCS3D01G166400	0.352790313
3316	bal	4.8620732	TraesCS5A01G367800	0.40180226	TraesCS5B01G370000	0.233050214	TraesCS5D01G377200	0.365147526
3317	Bsup	1.9819252	TraesCS2A01G281200	0.256769832	TraesCS2B01G298600	0.151477866	TraesCS2D01G280100	0.591752302
3318	bal	1.7263226	TraesCS5A01G498200	0.298451402	TraesCS4B01G326000	0.388804039	TraesCS4D01G322900	0.312744559
3319	bal	5.9691784	TraesCS4A01G265400	0.28166094	TraesCS4B01G049400	0.256373976	TraesCS4D01G049700	0.461965084
3320	Asup	8.381614	TraesCS2A01G255200	0.10675605	TraesCS2B01G267000	0.49417117	TraesCS2D01G255600	0.39907278
3321	Asup	12.7286328	TraesCS4A01G052400	0.120801411	TraesCS4B01G251900	0.539272843	TraesCS4D01G251700	0.339925746
3322	bal	219.38862	TraesCS7A01G351100	0.30057776	TraesCS7B01G231800	0.348787189	TraesCS7D01G327700	0.350635051
3323	bal	10.5651	TraesCS1A01G251500	0.245608087	TraesCS1B01G262100	0.404880976	TraesCS1D01G251000	0.349510937
3324	Dsup	0.99947496	TraesCS3A01G344700	0.502355957	TraesCS3B01G376700	0.341683377	TraesCS3D01G338300	0.155960666
3326	bal	14.015962	TraesCS6A01G208000	0.456213423	TraesCS6B01G236100	0.223746897	TraesCS6D01G191100	0.32003968
3327	bal	9.199946	TraesCS5A01G391600	0.368150204	TraesCS5B01G396500	0.295582387	TraesCS5D01G401400	0.336267409
3330	bal	3.5127936	TraesCS2A01G141600	0.428606622	TraesCS2B01G166800	0.240561188	TraesCS2D01G145100	0.33083219
[truncated: 10,603 more rows]
