# Supplementary material for: Differential chromatin accessibility landscape reveals structural and functional features of the allopolyploid wheat chromosomes
Source: Genome Biol. 2020 Jul 19;21:176. doi: 10.1186/s13059-020-02093-1 (PMC7368981; doi:10.1186/s13059-020-02093-1)
Supplement: Supplementary file 3 — Additional file 3: Table S10. TE Family DNS Mean Scores. [file 13059_2020_2093_MOESM3_ESM.xlsx]

## Sheet: Sheet1
Table S10: TE family DNS Mean Scores
A genome	mean DNS	stderr		B genome	mean DNS	stderr		D genome	mean DNS	stderr
RLX	-0.0217272	0.185446		XXX	-0.0877594	3.66928		XXX	-0.0543866	3.57904
RLG	-0.0042517	0.165728		RLX	-0.0243949	0.296814		RLX	-0.0188868	0.180107
RLC	0.00874479	0.156439		RLG	-0.013116	0.267524		RLG	-0.00380806	0.173874
XXX	0.0170948	1.86184		RLC	0.00560308	0.191252		RLC	0.0146327	0.151917
DTC	0.0351604	0.437556		DTC	0.0248316	0.980618		DTC	0.0228845	0.814656
RIX	0.0352918	0.247975		RIX	0.0261701	0.229819		RIX	0.0363622	0.23852
DTA	0.0482114	0.204552		SIX	0.0434279	0.22999		SIX	0.0441974	0.21931
SIX	0.0517647	0.230292		DTA	0.0510652	0.235138		DTA	0.0726792	0.204634
DXX	0.0736163	0.328655		DXX	0.0530706	0.252401		DTM	0.0769538	0.194976
DTM	0.0853698	0.205341		DTM	0.0743906	0.201867		DTH	0.0993876	0.242856
DTH	0.110595	0.249675		DTH	0.0866953	0.252058		DXX	0.101072	0.211069
DHH	0.11414	0.189171		DHH	0.100848	0.200699		DHH	0.125097	0.186128
DTX	0.207902	0.26217		DTX	0.19392	0.271124		DTX	0.215071	0.260745
DTT	0.239582	0.259047		DTT	0.231801	0.261369		DTT	0.224494	0.256499
no	-0.240238	5.06582		no	-1.76226	13.8103		no	0.0195643	0.254518
RLG	A genome				B genome				D genome
	mean DNS	std dev	number		mean DNS	std dev	number		mean DNS	std dev	number
famc1	-0.0473828	0.13272	105647		-0.0517089	0.136316	125803		-0.0501313	0.142463	46015
famc10	-0.0159189	0.119652	20534		-0.0132676	0.119918	18972		-0.0169028	0.113772	22562
famc11	0.0283302	0.124469	42679		0.025792	0.137178	24383		0.0250152	0.126052	31624
famc12	0.066427	0.168249	11313		0.0644126	0.171635	11501		0.0577295	0.16042	15524
famc13	0.00982841	0.133851	27937		0.00141851	0.411995	24617		0.00102255	0.126904	27168
famc14	-0.171171	0.155142	10808		-0.187008	0.161315	11084		-0.152729	0.144887	14897
famc15	-0.0983733	0.146202	14333		-0.097114	0.154018	16518		-0.105329	0.164126	5572
famc16	0.00462824	0.263814	1086		-0.00152143	0.243035	887		-0.0410504	0.239696	1663
famc17	0.0418564	0.175641	7548		0.029581	0.178026	7966		0.0232729	0.168042	7548
famc18	-0.0435328	0.24902	306		-0.0561657	0.242453	406		-0.058186	0.239995	338
famc19	-0.0690595	0.216672	7012		-0.0634567	0.242837	7406		-0.070659	0.201722	9070
famc2	0.0653401	0.142778	159993		0.0644403	0.19012	148108		0.068694	0.151574	123267
famc20	0.0503305	0.177715	6259		0.0300701	0.361886	4805		0.0394813	0.181208	4620
famc21	-0.0765092	0.252873	731		-0.0931605	0.252297	1279		-0.0999329	0.225718	1011
famc22	0.0224141	0.241967	672		0.0305005	0.235229	760		0.0219158	0.234486	671
famc23	-0.0698791	0.202042	926		-0.0568643	0.223246	1086		-0.0373894	0.215194	888
famc24	-0.227666	0.223953	523		-0.184324	0.190828	2204		-0.205454	0.211917	1048
famc25	-0.217175	0.180361	1645		-0.219994	0.169559	4249		-0.207517	0.170659	2100
famc26	-0.00596239	0.225314	516		-0.0437045	0.220878	745		-0.053555	0.216666	460
famc27	0.0645154	0.180524	206		0.0787827	0.159663	1063		0.0852282	0.166775	180
famc28	0.0173325	0.205966	13		0.201334	0.277735	8		0.182398	0.155662	13
famc29	0.0396431	0.224232	299		0.0600534	0.218704	335		0.0537316	0.206778	307
famc3	-0.0369604	0.133612	41763		-0.0416566	0.621178	44513		-0.0374905	0.14447	16505
famc30	-0.028871	0.222225	1318		-0.0492633	0.222236	1725		-0.0319742	0.20142	3692
famc31	0.141471	0.239953	84		0.159872	0.22225	93		0.145982	0.199551	176
famc32	0.0477208	0.157131	2371		0.082757	0.183827	2036		0.0739169	0.174823	910
famc33	-0.000226234	0.185755	587		0.0104902	0.193425	602		0.0143997	0.191434	358
famc34	0.0439013	0.214175	96		0.097953	0.184893	100		0.063794	0.169313	129
famc35	0.0551802	0.202071	995		0.0472386	0.189766	1583		0.046025	0.200134	807
famc36	-0.143653	0.183942	976		-0.105639	0.156252	1425		-0.132715	0.199045	443
famc37	-0.0559913	0.190115	1497		-0.0366456	0.188297	1292		-0.0340459	0.188674	1252
famc38	-0.328273	0.226459	18		-0.304172	0.256278	50		-0.273589	0.212035	25
famc4	-0.206584	0.162569	42032		-0.212432	0.162373	41373		-0.210223	0.159474	32916
famc5	0.0684466	0.172432	70948		0.0627306	0.388332	59349		0.0690115	0.158083	48444
famc6	0.0824939	0.146177	32229		0.077575	0.143863	39755		0.0787178	0.144387	29442
famc7	-0.0265697	0.123951	79786		-0.0235525	0.146182	45168		-0.0152132	0.131345	33472
famc8	0.0401984	0.140221	25011		0.0479742	0.138326	17514		0.0487755	0.154866	17858
famc9	-0.139795	0.161221	22061		-0.148842	0.157643	27596		-0.173553	0.157646	22489
RLC	A genome				B genome				D genome
	mean DNS	std dev	number		mean DNS	std dev	number		mean DNS	std dev	number
famc1	0.0257663	0.138328	159675		0.0256537	0.140018	135808		0.0263933	0.133445	134267
famc10	0.0144334	0.207554	1087		0.00813315	0.211892	1062		0.0185548	0.188824	963
famc11	-0.0777757	0.191612	4205		-0.0658991	0.180976	4108		-0.0523391	0.188252	2813
famc12	0.166046	0.172205	1022		0.16036	0.165652	1154		0.150627	0.159321	1045
famc13	0.0391968	0.246967	1970		0.0404024	0.254381	2254		0.0323874	0.242616	2489
famc14	0.0138454	0.191549	1755		-0.00291798	0.189948	3057		0.0214505	0.201691	1883
famc15	-0.10562	0.195403	679		-0.0971051	0.202802	799		-0.103647	0.204432	568
famc16	-0.106884	0.200329	1131		-0.101508	0.184428	1505		-0.0889939	0.185484	877
famc18	-0.0143848	0.164416	1900		-0.023481	0.15014	2544		-0.00239202	0.174015	1854
famc19	0.0186688	0.222109	300		-0.00813084	0.211668	381		0.0432264	0.222706	284
famc2	-0.0290696	0.129021	26444		-0.0268643	0.135772	32820		-0.0190686	0.140503	14294
famc20	-0.0075618	0.175902	1566		-0.0130616	0.176016	2163		-0.0200243	0.183724	825
famc21	0.062161	0.821526	533		0.0937692	0.197579	615		0.0887905	0.189125	527
famc22	0.0969087	0.150941	269		0.100924	0.15746	243		0.129114	0.160873	127
famc23	0.0612655	0.20221	1318		0.0515839	0.203283	1471		0.0575451	0.193175	1647
famc24	0.0627279	0.229857	311		0.0771577	0.240521	335		0.0681207	0.226549	273
famc26	-0.132501	0.146008	944		-0.141117	0.162195	834		-0.222796	0.222749	220
famc27	-0.166776	0.176923	236		-0.153563	0.177663	327		-0.146598	0.202403	223
famc28	-0.0481311	0.271498	907		-0.0743833	0.275607	1246		-0.0630843	0.27172	1229
famc29	0.382219	0.320158	3		0.220258	0.183671	3		0.161155	NA	1
famc3	-0.0106832	0.16917	27494		-0.00635795	0.173218	25745		0.00428143	0.184231	18197
famc30	-0.0720123	0.204392	98		-0.0320784	0.15311	81		-0.0547308	0.185534	66
famc4	-0.055474	0.147272	9071		-0.0567664	0.576616	10111		-0.0433246	0.158039	7780
famc5	0.0111959	0.166408	2180		0.0213922	0.16768	2403		0.0241457	0.172262	1402
famc6	0.0138618	0.164554	5123		0.00120779	0.161709	6452		0.0185575	0.166293	4481
famc7	-0.00368187	0.156865	5558		0.00489435	0.170603	7675		0.00368434	0.143603	6772
famc8	-0.0742928	0.19018	2058		-0.0792675	0.191072	2475		-0.0794007	0.179735	2068
famc9	0.0393005	0.19856	1178		0.042722	0.180489	1103		0.046772	0.189123	760
DTC	A genome				B genome				D genome
	mean DNS	std dev	number		mean DNS	std dev	number		mean DNS	std dev	number
famc1	0.0250975	0.851485	40290		0.000319271	1.36373	44354		0.0212125	0.505855	34948
famc10	0.0284551	0.176531	17982		0.0320169	0.187048	13703		0.0251983	0.166375	27069
famc11	0.122568	0.297367	751		0.0716438	0.312895	997		0.0926997	0.305158	720
famc12	0.205313	0.255829	1523		0.195133	0.235661	2226		0.206608	0.247602	1600
famc13	0.000373071	0.16539	310		0.0149893	0.153517	240		0.000738519	0.15411	391
famc14	0.0335847	0.191363	11743		0.0617781	0.199441	7974		0.0272881	0.165412	17863
famc15	0.0218106	0.218477	831		0.0319291	0.232499	1199		0.0135723	0.242812	586
famc16	0.073692	0.259996	1924		0.102899	0.237581	2378		0.0788418	0.276476	909
famc19	0.104581	0.196136	2053		0.101169	0.183649	3068		0.109108	0.195065	1766
famc2	0.0238536	0.217997	156312		0.0222266	0.341392	198508		0.0175259	0.293773	184502
famc20	0.180588	0.239311	6909		0.165634	0.236119	7238		0.174346	0.231592	5795
famc21	0.0309923	0.192597	16503		0.0443622	0.214879	12467		0.0283909	0.184877	21386
famc23	0.177326	0.242523	201		0.160593	0.210303	184		0.159961	0.219172	165
famc24	0.0764048	0.208113	1379		0.0609818	0.212082	1868		0.0611306	0.20864	1310
famc25	0.000459052	0.210546	490		-0.0414993	0.217713	984		0.00731228	0.213194	444
famc26	0.175682	0.240798	1488		0.198734	0.245225	1649		0.201348	0.243668	832
famc27	0.204397	0.231424	7		0.175992	0.0538454	5		0.0714015	0.197463	4
famc29	-0.0538456	0.216535	16		0.0854115	0.120621	14		-0.0182768	0.117814	8
famc3	0.086536	0.179162	9920		0.0940052	0.264181	10026		0.101648	0.18577	9194
famc30	0.251756	0.223427	3		0.906997	NA	1		-0.125758	0.238029	8
famc31	0.145851	0.232177	340		0.172523	0.25265	312		0.143112	0.251365	220
famc33	0.107208	0.15225	9		0.0212213	0.170608	3		-0.15019	0.280517	9
famc34	0.151004	0.232626	38		0.171572	0.172085	35		0.259277	0.204277	23
famc35	-0.23435	0.246574	1317		-0.253308	0.253394	1059		-0.23977	0.239032	1187
famc36	0.151441	0.282836	256		0.163553	0.281919	197		0.123844	0.282292	230
famc38	0.123498	0.217409	441		0.126954	0.242878	513		0.132592	0.205791	418
famc39	0.19333	0.0839701	3		0.0750868	0.136424	6		0.164458	0.289367	8
famc4	0.0531795	1.13922	15816		-0.00304511	2.67157	20461		0.0511383	0.502613	14763
famc40	0.00586392	0.246451	616		0.0103766	0.241172	969		-0.00179103	0.245029	886
famc41	0.0473087	0.256911	1509		0.0442855	0.236936	1599		0.0391881	0.248733	1937
famc5	0.0525423	0.157956	6836		0.0503995	0.157369	8317		0.0557912	0.178275	3497
famc6	0.0584026	0.20265	12832		0.0381144	0.263198	11680		0.0578755	0.191374	8756
famc7	0.0901716	0.207239	7900		0.0562013	0.192517	10319		0.0642996	0.201642	5321
famc8	-0.0624024	0.488544	8331		-0.157748	3.40272	9822		-0.150824	3.95146	13324
famc9	-0.0134555	0.195454	4033		-0.0151232	0.194871	4179		-0.0156458	0.167144	3602
famn1	0.354375	0.287238	103		0.203356	0.263578	210		0.281566	0.255771	116
famn2	0.0601858	0.235526	265		0.107417	0.242429	313		0.0449767	0.216207	252
