# Supplementary material for: Differential chromatin accessibility landscape reveals structural and functional features of the allopolyploid wheat chromosomes
Source: Genome Biol. 2020 Jul 19;21:176. doi: 10.1186/s13059-020-02093-1 (PMC7368981; doi:10.1186/s13059-020-02093-1)
Supplement: Supplementary file 4 — Additional file 4: Table S13. Phenotypic Variance by Decile Raw Data. [file 13059_2020_2093_MOESM4_ESM.txt]

Table S13: Phenotypic Variance by Decile Raw Data.
phenotype	var_explained	chromatin_state	phenotype_chromatin_state	repeats
HW14_S	0.642874	open	HW14_S_open	0
HW14_S	0.000001	closed	HW14_S_closed	0
HW15_S	0.639261	open	HW15_S_open	0
HW15_S	0.000001	closed	HW15_S_closed	0
HD14_I	0.591323	open	HD14_I_open	0
HD14_I	0.299455	closed	HD14_I_closed	0
HD15_I	0.445754	open	HD15_I_open	0
HD15_I	0.467254	closed	HD15_I_closed	0
PHT14_I	0.88822	open	PHT14_I_open	0
PHT14_I	0.000001	closed	PHT14_I_closed	0
PHT15_I	0.260122	open	PHT15_I_open	0
PHT15_I	0.204906	closed	PHT15_I_closed	0
GFP14_I	0.881848	open	GFP14_I_open	0
GFP14_I	0.000001	closed	GFP14_I_closed	0
GFP15_I	0.54805	open	GFP15_I_open	0
GFP15_I	0.205188	closed	GFP15_I_closed	0
HW14_I	0.464618	open	HW14_I_open	0
HW14_I	0.344806	closed	HW14_I_closed	0
HW15_I	0.391809	open	HW15_I_open	0
HW15_I	0.329389	closed	HW15_I_closed	0
HW14_S	0.760891	open	HW14_S_open	1
HW14_S	0.000001	closed	HW14_S_closed	1
HW15_S	0.659445	open	HW15_S_open	1
HW15_S	0.000001	closed	HW15_S_closed	1
HD14_I	0.777387	open	HD14_I_open	1
HD14_I	0.108397	closed	HD14_I_closed	1
HD15_I	0.766868	open	HD15_I_open	1
HD15_I	0.111984	closed	HD15_I_closed	1
PHT14_I	0.613514	open	PHT14_I_open	1
PHT14_I	0.215783	closed	PHT14_I_closed	1
PHT15_I	0.570153	open	PHT15_I_open	1
PHT15_I	0.000001	closed	PHT15_I_closed	1
GFP14_I	0.757452	open	GFP14_I_open	1
GFP14_I	0.15128	closed	GFP14_I_closed	1
GFP15_I	0.67168	open	GFP15_I_open	1
GFP15_I	0.053858	closed	GFP15_I_closed	1
HW14_I	0.488582	open	HW14_I_open	1
HW14_I	0.318348	closed	HW14_I_closed	1
HW15_I	0.346284	open	HW15_I_open	1
HW15_I	0.367721	closed	HW15_I_closed	1
HW14_S	0.683911	open	HW14_S_open	10
HW14_S	0.000001	closed	HW14_S_closed	10
HW15_S	0.421754	open	HW15_S_open	10
HW15_S	0.000001	closed	HW15_S_closed	10
HD14_I	0.726057	open	HD14_I_open	10
HD14_I	0.161397	closed	HD14_I_closed	10
HD15_I	0.436709	open	HD15_I_open	10
HD15_I	0.410441	closed	HD15_I_closed	10
PHT14_I	0.640041	open	PHT14_I_open	10
PHT14_I	0.211914	closed	PHT14_I_closed	10
PHT15_I	0.496841	open	PHT15_I_open	10
PHT15_I	0.000001	closed	PHT15_I_closed	10
GFP14_I	0.840897	open	GFP14_I_open	10
GFP14_I	0.021538	closed	GFP14_I_closed	10
GFP15_I	0.396575	open	GFP15_I_open	10
GFP15_I	0.292982	closed	GFP15_I_closed	10
HW14_I	0.476004	open	HW14_I_open	10
HW14_I	0.381553	closed	HW14_I_closed	10
HW15_I	0.505509	open	HW15_I_open	10
HW15_I	0.226492	closed	HW15_I_closed	10
HW14_S	0.270629	open	HW14_S_open	11
HW14_S	0.376344	closed	HW14_S_closed	11
HW15_S	0.455235	open	HW15_S_open	11
HW15_S	0.000001	closed	HW15_S_closed	11
HD14_I	0.78205	open	HD14_I_open	11
HD14_I	0.093096	closed	HD14_I_closed	11
HD15_I	0.566639	open	HD15_I_open	11
HD15_I	0.319169	closed	HD15_I_closed	11
PHT14_I	0.67133	open	PHT14_I_open	11
PHT14_I	0.180053	closed	PHT14_I_closed	11
PHT15_I	0.625415	open	PHT15_I_open	11
PHT15_I	0.000001	closed	PHT15_I_closed	11
GFP14_I	0.856399	open	GFP14_I_open	11
GFP14_I	0.000001	closed	GFP14_I_closed	11
GFP15_I	0.47097	open	GFP15_I_open	11
GFP15_I	0.244617	closed	GFP15_I_closed	11
HW14_I	0.812161	open	HW14_I_open	11
HW14_I	0.012526	closed	HW14_I_closed	11
HW15_I	0.375734	open	HW15_I_open	11
HW15_I	0.340436	closed	HW15_I_closed	11
HW14_S	0.036847	open	HW14_S_open	12
HW14_S	0.596272	closed	HW14_S_closed	12
HW15_S	0.405292	open	HW15_S_open	12
HW15_S	0.000001	closed	HW15_S_closed	12
HD14_I	0.654835	open	HD14_I_open	12
HD14_I	0.210555	closed	HD14_I_closed	12
HD15_I	0.5161	open	HD15_I_open	12
HD15_I	0.370572	closed	HD15_I_closed	12
PHT14_I	0.795691	open	PHT14_I_open	12
PHT14_I	0.052203	closed	PHT14_I_closed	12
PHT15_I	0.529797	open	PHT15_I_open	12
PHT15_I	0.000001	closed	PHT15_I_closed	12
GFP14_I	0.878062	open	GFP14_I_open	12
GFP14_I	0.000001	closed	GFP14_I_closed	12
GFP15_I	0.598068	open	GFP15_I_open	12
GFP15_I	0.136382	closed	GFP15_I_closed	12
HW14_I	0.718707	open	HW14_I_open	12
HW14_I	0.030053	closed	HW14_I_closed	12
HW15_I	0.48699	open	HW15_I_open	12
HW15_I	0.215735	closed	HW15_I_closed	12
HW14_S	0.254784	open	HW14_S_open	13
HW14_S	0.36181	closed	HW14_S_closed	13
HW15_S	0.435245	open	HW15_S_open	13
HW15_S	0.000001	closed	HW15_S_closed	13
HD14_I	0.4986	open	HD14_I_open	13
HD14_I	0.379087	closed	HD14_I_closed	13
HD15_I	0.417255	open	HD15_I_open	13
HD15_I	0.416933	closed	HD15_I_closed	13
PHT14_I	0.352037	open	PHT14_I_open	13
PHT14_I	0.453566	closed	PHT14_I_closed	13
PHT15_I	0.319466	open	PHT15_I_open	13
PHT15_I	0.20108	closed	PHT15_I_closed	13
GFP14_I	0.832943	open	GFP14_I_open	13
GFP14_I	0.030896	closed	GFP14_I_closed	13
GFP15_I	0.439281	open	GFP15_I_open	13
GFP15_I	0.241173	closed	GFP15_I_closed	13
HW14_I	0.289939	open	HW14_I_open	13
HW14_I	0.531431	closed	HW14_I_closed	13
HW15_I	0.483109	open	HW15_I_open	13
HW15_I	0.242882	closed	HW15_I_closed	13
HW14_S	0.452252	open	HW14_S_open	14
HW14_S	0.114503	closed	HW14_S_closed	14
HW15_S	0.55109	open	HW15_S_open	14
HW15_S	0.000001	closed	HW15_S_closed	14
HD14_I	0.676919	open	HD14_I_open	14
HD14_I	0.215226	closed	HD14_I_closed	14
HD15_I	0.543855	open	HD15_I_open	14
HD15_I	0.315473	closed	HD15_I_closed	14
PHT14_I	0.964336	open	PHT14_I_open	14
PHT14_I	0.000001	closed	PHT14_I_closed	14
PHT15_I	0.320109	open	PHT15_I_open	14
PHT15_I	0.160497	closed	PHT15_I_closed	14
GFP14_I	0.775034	open	GFP14_I_open	14
GFP14_I	0.106528	closed	GFP14_I_closed	14
GFP15_I	0.436437	open	GFP15_I_open	14
GFP15_I	0.249427	closed	GFP15_I_closed	14
HW14_I	0.473407	open	HW14_I_open	14
HW14_I	0.34191	closed	HW14_I_closed	14
HW15_I	0.254564	open	HW15_I_open	14
HW15_I	0.46423	closed	HW15_I_closed	14
HW14_S	0.644666	open	HW14_S_open	15
HW14_S	0.000001	closed	HW14_S_closed	15
HW15_S	0.741978	open	HW15_S_open	15
HW15_S	0.000001	closed	HW15_S_closed	15
HD14_I	0.921046	open	HD14_I_open	15
HD14_I	0.000001	closed	HD14_I_closed	15
HD15_I	0.854481	open	HD15_I_open	15
HD15_I	0.000001	closed	HD15_I_closed	15
PHT14_I	0.835348	open	PHT14_I_open	15
PHT14_I	0.000001	closed	PHT14_I_closed	15
PHT15_I	0.542223	open	PHT15_I_open	15
PHT15_I	0.000001	closed	PHT15_I_closed	15
GFP14_I	0.852448	open	GFP14_I_open	15
GFP14_I	0.000001	closed	GFP14_I_closed	15
GFP15_I	0.782178	open	GFP15_I_open	15
GFP15_I	0.000001	closed	GFP15_I_closed	15
HW14_I	0.646371	open	HW14_I_open	15
HW14_I	0.17651	closed	HW14_I_closed	15
HW15_I	0.807064	open	HW15_I_open	15
HW15_I	0.000001	closed	HW15_I_closed	15
HW14_S	0.613587	open	HW14_S_open	16
HW14_S	0.000001	closed	HW14_S_closed	16
HW15_S	0.466071	open	HW15_S_open	16
HW15_S	0.000001	closed	HW15_S_closed	16
HD14_I	0.748922	open	HD14_I_open	16
HD14_I	0.129078	closed	HD14_I_closed	16
HD15_I	0.892818	open	HD15_I_open	16
HD15_I	0.000001	closed	HD15_I_closed	16
PHT14_I	0.501315	open	PHT14_I_open	16
PHT14_I	0.297914	closed	PHT14_I_closed	16
PHT15_I	0.32022	open	PHT15_I_open	16
PHT15_I	0.142894	closed	PHT15_I_closed	16
GFP14_I	0.877114	open	GFP14_I_open	16
GFP14_I	0.000001	closed	GFP14_I_closed	16
GFP15_I	0.690778	open	GFP15_I_open	16
GFP15_I	0.000001	closed	GFP15_I_closed	16
HW14_I	0.670966	open	HW14_I_open	16
HW14_I	0.155256	closed	HW14_I_closed	16
HW15_I	0.455098	open	HW15_I_open	16
HW15_I	0.261189	closed	HW15_I_closed	16
HW14_S	0.598749	open	HW14_S_open	17
HW14_S	0.000001	closed	HW14_S_closed	17
HW15_S	0.430442	open	HW15_S_open	17
HW15_S	0.000001	closed	HW15_S_closed	17
HD14_I	0.918781	open	HD14_I_open	17
HD14_I	0.000001	closed	HD14_I_closed	17
HD15_I	0.314878	open	HD15_I_open	17
HD15_I	0.558439	closed	HD15_I_closed	17
PHT14_I	0.680088	open	PHT14_I_open	17
PHT14_I	0.179849	closed	PHT14_I_closed	17
PHT15_I	0.522224	open	PHT15_I_open	17
PHT15_I	0.000001	closed	PHT15_I_closed	17
GFP14_I	0.878886	open	GFP14_I_open	17
GFP14_I	0.000001	closed	GFP14_I_closed	17
GFP15_I	0.257838	open	GFP15_I_open	17
GFP15_I	0.448861	closed	GFP15_I_closed	17
HW14_I	0.563717	open	HW14_I_open	17
HW14_I	0.247692	closed	HW14_I_closed	17
HW15_I	0.479648	open	HW15_I_open	17
HW15_I	0.22876	closed	HW15_I_closed	17
HW14_S	0.542397	open	HW14_S_open	18
HW14_S	0.064207	closed	HW14_S_closed	18
HW15_S	0.449583	open	HW15_S_open	18
HW15_S	0.000001	closed	HW15_S_closed	18
HD14_I	0.837286	open	HD14_I_open	18
HD14_I	0.047381	closed	HD14_I_closed	18
HD15_I	0.568246	open	HD15_I_open	18
HD15_I	0.310659	closed	HD15_I_closed	18
PHT14_I	0.755646	open	PHT14_I_open	18
PHT14_I	0.084881	closed	PHT14_I_closed	18
PHT15_I	0.441976	open	PHT15_I_open	18
PHT15_I	0.058356	closed	PHT15_I_closed	18
GFP14_I	0.924852	open	GFP14_I_open	18
GFP14_I	0.000001	closed	GFP14_I_closed	18
GFP15_I	0.477314	open	GFP15_I_open	18
GFP15_I	0.196335	closed	GFP15_I_closed	18
HW14_I	0.88611	open	HW14_I_open	18
HW14_I	0.000001	closed	HW14_I_closed	18
HW15_I	0.394974	open	HW15_I_open	18
HW15_I	0.317974	closed	HW15_I_closed	18
HW14_S	0.666931	open	HW14_S_open	19
HW14_S	0.000001	closed	HW14_S_closed	19
HW15_S	0.480843	open	HW15_S_open	19
HW15_S	0.000001	closed	HW15_S_closed	19
HD14_I	0.858647	open	HD14_I_open	19
HD14_I	0.014906	closed	HD14_I_closed	19
HD15_I	0.676841	open	HD15_I_open	19
HD15_I	0.207691	closed	HD15_I_closed	19
PHT14_I	0.833427	open	PHT14_I_open	19
PHT14_I	0.000001	closed	PHT14_I_closed	19
PHT15_I	0.1955	open	PHT15_I_open	19
PHT15_I	0.29905	closed	PHT15_I_closed	19
GFP14_I	0.868217	open	GFP14_I_open	19
GFP14_I	0.000001	closed	GFP14_I_closed	19
GFP15_I	0.556511	open	GFP15_I_open	19
GFP15_I	0.118403	closed	GFP15_I_closed	19
HW14_I	0.621587	open	HW14_I_open	19
HW14_I	0.182619	closed	HW14_I_closed	19
HW15_I	0.480393	open	HW15_I_open	19
HW15_I	0.21847	closed	HW15_I_closed	19
HW14_S	0.738367	open	HW14_S_open	2
HW14_S	0.000001	closed	HW14_S_closed	2
HW15_S	0.488664	open	HW15_S_open	2
HW15_S	0.000001	closed	HW15_S_closed	2
HD14_I	0.459933	open	HD14_I_open	2
HD14_I	0.420914	closed	HD14_I_closed	2
HD15_I	0.75072	open	HD15_I_open	2
HD15_I	0.088084	closed	HD15_I_closed	2
PHT14_I	0.81409	open	PHT14_I_open	2
PHT14_I	0.000001	closed	PHT14_I_closed	2
PHT15_I	0.246648	open	PHT15_I_open	2
PHT15_I	0.266852	closed	PHT15_I_closed	2
GFP14_I	0.741907	open	GFP14_I_open	2
GFP14_I	0.136927	closed	GFP14_I_closed	2
GFP15_I	0.356168	open	GFP15_I_open	2
GFP15_I	0.317411	closed	GFP15_I_closed	2
HW14_I	0.4282	open	HW14_I_open	2
HW14_I	0.404345	closed	HW14_I_closed	2
HW15_I	0.740635	open	HW15_I_open	2
HW15_I	0.000001	closed	HW15_I_closed	2
HW14_S	0.241844	open	HW14_S_open	20
HW14_S	0.352775	closed	HW14_S_closed	20
HW15_S	0.36954	open	HW15_S_open	20
HW15_S	0.000001	closed	HW15_S_closed	20
HD14_I	0.802739	open	HD14_I_open	20
HD14_I	0.087974	closed	HD14_I_closed	20
HD15_I	0.751255	open	HD15_I_open	20
HD15_I	0.098236	closed	HD15_I_closed	20
PHT14_I	0.822494	open	PHT14_I_open	20
PHT14_I	0.000001	closed	PHT14_I_closed	20
PHT15_I	0.598869	open	PHT15_I_open	20
PHT15_I	0.000001	closed	PHT15_I_closed	20
GFP14_I	0.745948	open	GFP14_I_open	20
GFP14_I	0.112962	closed	GFP14_I_closed	20
GFP15_I	0.612983	open	GFP15_I_open	20
GFP15_I	0.089007	closed	GFP15_I_closed	20
HW14_I	0.743355	open	HW14_I_open	20
HW14_I	0.049458	closed	HW14_I_closed	20
HW15_I	0.119702	open	HW15_I_open	20
HW15_I	0.634735	closed	HW15_I_closed	20
HW14_S	0.187575	open	HW14_S_open	21
HW14_S	0.389108	closed	HW14_S_closed	21
HW15_S	0.451796	open	HW15_S_open	21
HW15_S	0.000001	closed	HW15_S_closed	21
HD14_I	0.482632	open	HD14_I_open	21
HD14_I	0.38045	closed	HD14_I_closed	21
HD15_I	0.434874	open	HD15_I_open	21
HD15_I	0.451107	closed	HD15_I_closed	21
PHT14_I	0.603952	open	PHT14_I_open	21
PHT14_I	0.197998	closed	PHT14_I_closed	21
PHT15_I	0.564094	open	PHT15_I_open	21
PHT15_I	0.000001	closed	PHT15_I_closed	21
GFP14_I	0.624174	open	GFP14_I_open	21
GFP14_I	0.219744	closed	GFP14_I_closed	21
GFP15_I	0.360691	open	GFP15_I_open	21
GFP15_I	0.307062	closed	GFP15_I_closed	21
HW14_I	0.835489	open	HW14_I_open	21
HW14_I	0.000001	closed	HW14_I_closed	21
HW15_I	0.339621	open	HW15_I_open	21
HW15_I	0.350538	closed	HW15_I_closed	21
HW14_S	0.663603	open	HW14_S_open	22
HW14_S	0.000001	closed	HW14_S_closed	22
HW15_S	0.420367	open	HW15_S_open	22
HW15_S	0.000001	closed	HW15_S_closed	22
HD14_I	0.909907	open	HD14_I_open	22
HD14_I	0.000001	closed	HD14_I_closed	22
HD15_I	0.795773	open	HD15_I_open	22
HD15_I	0.008013	closed	HD15_I_closed	22
PHT14_I	0.689736	open	PHT14_I_open	22
PHT14_I	0.106392	closed	PHT14_I_closed	22
PHT15_I	0.544971	open	PHT15_I_open	22
PHT15_I	0.000001	closed	PHT15_I_closed	22
GFP15_I	0.591497	open	GFP15_I_open	22
GFP15_I	0.049324	closed	GFP15_I_closed	22
HW14_I	0.823284	open	HW14_I_open	22
HW14_I	0.014441	closed	HW14_I_closed	22
HW15_I	0.573164	open	HW15_I_open	22
HW15_I	0.114262	closed	HW15_I_closed	22
HW14_S	0.000001	open	HW14_S_open	23
HW14_S	0.670565	closed	HW14_S_closed	23
HW15_S	0.326867	open	HW15_S_open	23
HW15_S	0.087161	closed	HW15_S_closed	23
HD14_I	0.846257	open	HD14_I_open	23
HD14_I	0.034802	closed	HD14_I_closed	23
HD15_I	0.342033	open	HD15_I_open	23
HD15_I	0.538615	closed	HD15_I_closed	23
PHT14_I	0.675541	open	PHT14_I_open	23
PHT14_I	0.129824	closed	PHT14_I_closed	23
PHT15_I	0.345902	open	PHT15_I_open	23
PHT15_I	0.130473	closed	PHT15_I_closed	23
GFP14_I	0.716783	open	GFP14_I_open	23
GFP14_I	0.13683	closed	GFP14_I_closed	23
GFP15_I	0.370707	open	GFP15_I_open	23
GFP15_I	0.348069	closed	GFP15_I_closed	23
HW14_I	0.742801	open	HW14_I_open	23
HW14_I	0.070887	closed	HW14_I_closed	23
HW15_I	0.416165	open	HW15_I_open	23
HW15_I	0.300805	closed	HW15_I_closed	23
HW14_S	0.357067	open	HW14_S_open	24
HW14_S	0.229269	closed	HW14_S_closed	24
HW15_S	0.603094	open	HW15_S_open	24
HW15_S	0.000001	closed	HW15_S_closed	24
HD14_I	0.558552	open	HD14_I_open	24
HD14_I	0.330839	closed	HD14_I_closed	24
HD15_I	0.478467	open	HD15_I_open	24
HD15_I	0.365148	closed	HD15_I_closed	24
PHT14_I	0.716496	open	PHT14_I_open	24
PHT14_I	0.123358	closed	PHT14_I_closed	24
PHT15_I	0.580044	open	PHT15_I_open	24
PHT15_I	0.000001	closed	PHT15_I_closed	24
GFP14_I	0.897398	open	GFP14_I_open	24
GFP14_I	0.000001	closed	GFP14_I_closed	24
GFP15_I	0.588219	open	GFP15_I_open	24
GFP15_I	0.05966	closed	GFP15_I_closed	24
HW14_I	0.605256	open	HW14_I_open	24
HW14_I	0.231061	closed	HW14_I_closed	24
HW15_I	0.543448	open	HW15_I_open	24
HW15_I	0.163393	closed	HW15_I_closed	24
HW14_S	0.547227	open	HW14_S_open	25
HW14_S	0.060725	closed	HW14_S_closed	25
HW15_S	0.508778	open	HW15_S_open	25
HW15_S	0.000001	closed	HW15_S_closed	25
HD14_I	0.897269	open	HD14_I_open	25
HD14_I	0.000001	closed	HD14_I_closed	25
HD15_I	0.698337	open	HD15_I_open	25
HD15_I	0.156794	closed	HD15_I_closed	25
PHT14_I	0.465085	open	PHT14_I_open	25
PHT14_I	0.395372	closed	PHT14_I_closed	25
PHT15_I	0.512905	open	PHT15_I_open	25
PHT15_I	0.000001	closed	PHT15_I_closed	25
GFP14_I	0.960409	open	GFP14_I_open	25
GFP14_I	0.000001	closed	GFP14_I_closed	25
GFP15_I	0.361631	open	GFP15_I_open	25
GFP15_I	0.326763	closed	GFP15_I_closed	25
HW14_I	0.563218	open	HW14_I_open	25
HW14_I	0.235635	closed	HW14_I_closed	25
HW15_I	0.70413	open	HW15_I_open	25
HW15_I	0.009601	closed	HW15_I_closed	25
HW14_S	0.087693	open	HW14_S_open	26
HW14_S	0.526472	closed	HW14_S_closed	26
HW15_S	0.210133	open	HW15_S_open	26
HW15_S	0.239016	closed	HW15_S_closed	26
HD14_I	0.843176	open	HD14_I_open	26
HD14_I	0.024727	closed	HD14_I_closed	26
HD15_I	0.484992	open	HD15_I_open	26
HD15_I	0.391291	closed	HD15_I_closed	26
PHT14_I	0.772567	open	PHT14_I_open	26
PHT14_I	0.073308	closed	PHT14_I_closed	26
PHT15_I	0.576105	open	PHT15_I_open	26
PHT15_I	0.000001	closed	PHT15_I_closed	26
GFP14_I	0.93084	open	GFP14_I_open	26
GFP14_I	0.000001	closed	GFP14_I_closed	26
GFP15_I	0.493239	open	GFP15_I_open	26
GFP15_I	0.18411	closed	GFP15_I_closed	26
HW14_I	0.734751	open	HW14_I_open	26
HW14_I	0.110468	closed	HW14_I_closed	26
HW15_I	0.439737	open	HW15_I_open	26
HW15_I	0.260799	closed	HW15_I_closed	26
HW14_S	0.493463	open	HW14_S_open	27
HW14_S	0.047978	closed	HW14_S_closed	27
HW15_S	0.353535	open	HW15_S_open	27
HW15_S	0.062436	closed	HW15_S_closed	27
HD14_I	0.301724	open	HD14_I_open	27
HD14_I	0.58355	closed	HD14_I_closed	27
HD15_I	0.400954	open	HD15_I_open	27
HD15_I	0.493406	closed	HD15_I_closed	27
PHT14_I	0.809002	open	PHT14_I_open	27
PHT14_I	0.000001	closed	PHT14_I_closed	27
PHT15_I	0.573255	open	PHT15_I_open	27
PHT15_I	0.000001	closed	PHT15_I_closed	27
GFP14_I	0.473044	open	GFP14_I_open	27
GFP14_I	0.404382	closed	GFP14_I_closed	27
GFP15_I	0.270722	open	GFP15_I_open	27
GFP15_I	0.4352	closed	GFP15_I_closed	27
HW14_I	0.36875	open	HW14_I_open	27
HW14_I	0.438496	closed	HW14_I_closed	27
HW15_I	0.422497	open	HW15_I_open	27
HW15_I	0.271578	closed	HW15_I_closed	27
HW14_S	0.773778	open	HW14_S_open	28
HW14_S	0.000001	closed	HW14_S_closed	28
HW15_S	0.455295	open	HW15_S_open	28
HW15_S	0.000001	closed	HW15_S_closed	28
HD14_I	0.699765	open	HD14_I_open	28
HD14_I	0.173766	closed	HD14_I_closed	28
HD15_I	0.539022	open	HD15_I_open	28
HD15_I	0.360361	closed	HD15_I_closed	28
PHT14_I	0.755942	open	PHT14_I_open	28
PHT14_I	0.057101	closed	PHT14_I_closed	28
PHT15_I	0.414081	open	PHT15_I_open	28
PHT15_I	0.041926	closed	PHT15_I_closed	28
GFP14_I	0.779146	open	GFP14_I_open	28
GFP14_I	0.086759	closed	GFP14_I_closed	28
GFP15_I	0.597943	open	GFP15_I_open	28
GFP15_I	0.077606	closed	GFP15_I_closed	28
HW14_I	0.554874	open	HW14_I_open	28
HW14_I	0.202669	closed	HW14_I_closed	28
HW15_I	0.177339	open	HW15_I_open	28
HW15_I	0.541509	closed	HW15_I_closed	28
HW14_S	0.312557	open	HW14_S_open	29
HW14_S	0.301846	closed	HW14_S_closed	29
HW15_S	0.558404	open	HW15_S_open	29
HW15_S	0.000001	closed	HW15_S_closed	29
HD14_I	0.51828	open	HD14_I_open	29
HD14_I	0.343675	closed	HD14_I_closed	29
HD15_I	0.580846	open	HD15_I_open	29
HD15_I	0.275323	closed	HD15_I_closed	29
PHT14_I	0.340212	open	PHT14_I_open	29
PHT14_I	0.453452	closed	PHT14_I_closed	29
PHT15_I	0.000001	open	PHT15_I_open	29
PHT15_I	0.731351	closed	PHT15_I_closed	29
GFP14_I	0.867837	open	GFP14_I_open	29
GFP14_I	0.000001	closed	GFP14_I_closed	29
GFP15_I	0.3449	open	GFP15_I_open	29
GFP15_I	0.345536	closed	GFP15_I_closed	29
HW14_I	0.748052	open	HW14_I_open	29
HW14_I	0.053173	closed	HW14_I_closed	29
HW15_I	0.167119	open	HW15_I_open	29
HW15_I	0.55001	closed	HW15_I_closed	29
HW14_S	0.415245	open	HW14_S_open	3
HW14_S	0.183239	closed	HW14_S_closed	3
HW15_S	0.518848	open	HW15_S_open	3
HW15_S	0.000001	closed	HW15_S_closed	3
HD14_I	0.385407	open	HD14_I_open	3
HD14_I	0.494179	closed	HD14_I_closed	3
HD15_I	0.291129	open	HD15_I_open	3
HD15_I	0.574462	closed	HD15_I_closed	3
PHT14_I	0.430212	open	PHT14_I_open	3
PHT14_I	0.399853	closed	PHT14_I_closed	3
PHT15_I	0.343757	open	PHT15_I_open	3
PHT15_I	0.166687	closed	PHT15_I_closed	3
GFP14_I	0.610014	open	GFP14_I_open	3
GFP14_I	0.261075	closed	GFP14_I_closed	3
GFP15_I	0.4245	open	GFP15_I_open	3
GFP15_I	0.29264	closed	GFP15_I_closed	3
HW14_I	0.671636	open	HW14_I_open	3
HW14_I	0.132069	closed	HW14_I_closed	3
HW15_I	0.517673	open	HW15_I_open	3
HW15_I	0.196046	closed	HW15_I_closed	3
HW14_S	0.470297	open	HW14_S_open	30
HW14_S	0.099993	closed	HW14_S_closed	30
HW15_S	0.392947	open	HW15_S_open	30
HW15_S	0.000001	closed	HW15_S_closed	30
HD14_I	0.69491	open	HD14_I_open	30
HD14_I	0.169362	closed	HD14_I_closed	30
HD15_I	0.638539	open	HD15_I_open	30
HD15_I	0.206631	closed	HD15_I_closed	30
PHT14_I	0.903659	open	PHT14_I_open	30
PHT14_I	0.000001	closed	PHT14_I_closed	30
PHT15_I	0.589446	open	PHT15_I_open	30
PHT15_I	0.000001	closed	PHT15_I_closed	30
GFP14_I	0.61709	open	GFP14_I_open	30
GFP14_I	0.23505	closed	GFP14_I_closed	30
GFP15_I	0.784083	open	GFP15_I_open	30
GFP15_I	0.000001	closed	GFP15_I_closed	30
HW14_I	0.378757	open	HW14_I_open	30
HW14_I	0.42673	closed	HW14_I_closed	30
HW15_I	0.402799	open	HW15_I_open	30
HW15_I	0.32156	closed	HW15_I_closed	30
HW14_S	0.579903	open	HW14_S_open	31
HW14_S	0.0302	closed	HW14_S_closed	31
HW15_S	0.488564	open	HW15_S_open	31
HW15_S	0.000001	closed	HW15_S_closed	31
HD14_I	0.662841	open	HD14_I_open	31
HD14_I	0.204133	closed	HD14_I_closed	31
HD15_I	0.861688	open	HD15_I_open	31
HD15_I	0.000001	closed	HD15_I_closed	31
PHT14_I	0.645181	open	PHT14_I_open	31
PHT14_I	0.198507	closed	PHT14_I_closed	31
PHT15_I	0.271323	open	PHT15_I_open	31
PHT15_I	0.225801	closed	PHT15_I_closed	31
GFP14_I	0.58765	open	GFP14_I_open	31
GFP14_I	0.279008	closed	GFP14_I_closed	31
GFP15_I	0.701262	open	GFP15_I_open	31
GFP15_I	0.000001	closed	GFP15_I_closed	31
HW14_I	0.476441	open	HW14_I_open	31
HW14_I	0.365293	closed	HW14_I_closed	31
HW15_I	0.447576	open	HW15_I_open	31
HW15_I	0.260081	closed	HW15_I_closed	31
HW14_S	0.363053	open	HW14_S_open	32
HW14_S	0.26446	closed	HW14_S_closed	32
HW15_S	0.399233	open	HW15_S_open	32
HW15_S	0.000001	closed	HW15_S_closed	32
HD14_I	0.474699	open	HD14_I_open	32
HD14_I	0.403185	closed	HD14_I_closed	32
HD15_I	0.361408	open	HD15_I_open	32
HD15_I	0.483216	closed	HD15_I_closed	32
PHT14_I	0.654436	open	PHT14_I_open	32
PHT14_I	0.162566	closed	PHT14_I_closed	32
PHT15_I	0.606111	open	PHT15_I_open	32
PHT15_I	0.000001	closed	PHT15_I_closed	32
GFP14_I	0.686652	open	GFP14_I_open	32
GFP14_I	0.185128	closed	GFP14_I_closed	32
GFP15_I	0.465305	open	GFP15_I_open	32
GFP15_I	0.226444	closed	GFP15_I_closed	32
HW14_I	0.504029	open	HW14_I_open	32
HW14_I	0.310282	closed	HW14_I_closed	32
HW15_I	0.204606	open	HW15_I_open	32
HW15_I	0.548538	closed	HW15_I_closed	32
HW14_S	0.671658	open	HW14_S_open	33
HW14_S	0.000001	closed	HW14_S_closed	33
HW15_S	0.174558	open	HW15_S_open	33
HW15_S	0.240808	closed	HW15_S_closed	33
HD14_I	0.661984	open	HD14_I_open	33
HD14_I	0.204892	closed	HD14_I_closed	33
HD15_I	0.801474	open	HD15_I_open	33
HD15_I	0.030749	closed	HD15_I_closed	33
PHT14_I	0.454686	open	PHT14_I_open	33
PHT14_I	0.385892	closed	PHT14_I_closed	33
PHT15_I	0.29906	open	PHT15_I_open	33
PHT15_I	0.196245	closed	PHT15_I_closed	33
GFP14_I	0.737096	open	GFP14_I_open	33
GFP14_I	0.11916	closed	GFP14_I_closed	33
GFP15_I	0.678896	open	GFP15_I_open	33
GFP15_I	0.000001	closed	GFP15_I_closed	33
HW14_I	0.899882	open	HW14_I_open	33
HW14_I	0.000001	closed	HW14_I_closed	33
HW15_I	0.454702	open	HW15_I_open	33
HW15_I	0.24634	closed	HW15_I_closed	33
HW14_S	0.627792	open	HW14_S_open	34
HW14_S	0.000001	closed	HW14_S_closed	34
HW15_S	0.469467	open	HW15_S_open	34
HW15_S	0.000001	closed	HW15_S_closed	34
HD14_I	0.743775	open	HD14_I_open	34
HD14_I	0.132415	closed	HD14_I_closed	34
HD15_I	0.564343	open	HD15_I_open	34
HD15_I	0.323999	closed	HD15_I_closed	34
PHT14_I	0.839071	open	PHT14_I_open	34
PHT14_I	0.000001	closed	PHT14_I_closed	34
PHT15_I	0.455334	open	PHT15_I_open	34
PHT15_I	0.000001	closed	PHT15_I_closed	34
GFP14_I	0.821044	open	GFP14_I_open	34
GFP14_I	0.048369	closed	GFP14_I_closed	34
GFP15_I	0.440884	open	GFP15_I_open	34
GFP15_I	0.289739	closed	GFP15_I_closed	34
HW14_I	0.79021	open	HW14_I_open	34
HW14_I	0.054196	closed	HW14_I_closed	34
HW15_I	0.585197	open	HW15_I_open	34
HW15_I	0.151235	closed	HW15_I_closed	34
HW14_S	0.34209	open	HW14_S_open	35
HW14_S	0.291772	closed	HW14_S_closed	35
HW15_S	0.302815	open	HW15_S_open	35
HW15_S	0.159549	closed	HW15_S_closed	35
HD14_I	0.929974	open	HD14_I_open	35
HD14_I	0.000001	closed	HD14_I_closed	35
HD15_I	0.463402	open	HD15_I_open	35
HD15_I	0.390241	closed	HD15_I_closed	35
PHT14_I	0.869277	open	PHT14_I_open	35
PHT14_I	0.000001	closed	PHT14_I_closed	35
PHT15_I	0.462936	open	PHT15_I_open	35
PHT15_I	0.060399	closed	PHT15_I_closed	35
GFP14_I	0.928893	open	GFP14_I_open	35
GFP14_I	0.000001	closed	GFP14_I_closed	35
GFP15_I	0.4097	open	GFP15_I_open	35
GFP15_I	0.280823	closed	GFP15_I_closed	35
HW14_I	0.346444	open	HW14_I_open	35
HW14_I	0.459165	closed	HW14_I_closed	35
HW15_I	0.445283	open	HW15_I_open	35
HW15_I	0.289428	closed	HW15_I_closed	35
HW14_S	0.45652	open	HW14_S_open	36
HW14_S	0.134478	closed	HW14_S_closed	36
HW15_S	0.420852	open	HW15_S_open	36
HW15_S	0.000001	closed	HW15_S_closed	36
HD14_I	0.665546	open	HD14_I_open	36
HD14_I	0.233273	closed	HD14_I_closed	36
HD15_I	0.518234	open	HD15_I_open	36
HD15_I	0.339332	closed	HD15_I_closed	36
PHT14_I	0.392959	open	PHT14_I_open	36
PHT14_I	0.386626	closed	PHT14_I_closed	36
PHT15_I	0.305248	open	PHT15_I_open	36
PHT15_I	0.189857	closed	PHT15_I_closed	36
GFP14_I	0.873229	open	GFP14_I_open	36
GFP14_I	0.008571	closed	GFP14_I_closed	36
GFP15_I	0.460217	open	GFP15_I_open	36
GFP15_I	0.234316	closed	GFP15_I_closed	36
HW14_I	0.389245	open	HW14_I_open	36
HW14_I	0.466138	closed	HW14_I_closed	36
HW15_I	0.456892	open	HW15_I_open	36
HW15_I	0.276247	closed	HW15_I_closed	36
HW14_S	0.082334	open	HW14_S_open	37
HW14_S	0.523579	closed	HW14_S_closed	37
HW15_S	0.584973	open	HW15_S_open	37
HW15_S	0.000001	closed	HW15_S_closed	37
HD14_I	0.508846	open	HD14_I_open	37
HD14_I	0.367541	closed	HD14_I_closed	37
HD15_I	0.653792	open	HD15_I_open	37
HD15_I	0.194996	closed	HD15_I_closed	37
PHT14_I	0.627466	open	PHT14_I_open	37
PHT14_I	0.177615	closed	PHT14_I_closed	37
PHT15_I	0.653343	open	PHT15_I_open	37
PHT15_I	0.000001	closed	PHT15_I_closed	37
GFP14_I	0.547633	open	GFP14_I_open	37
GFP14_I	0.309785	closed	GFP14_I_closed	37
GFP15_I	0.55044	open	GFP15_I_open	37
GFP15_I	0.14261	closed	GFP15_I_closed	37
HW14_I	0.440042	open	HW14_I_open	37
HW14_I	0.388475	closed	HW14_I_closed	37
HW15_I	0.049416	open	HW15_I_open	37
HW15_I	0.663927	closed	HW15_I_closed	37
HW14_S	0.17787	open	HW14_S_open	38
HW14_S	0.418647	closed	HW14_S_closed	38
HW15_S	0.403886	open	HW15_S_open	38
HW15_S	0.000001	closed	HW15_S_closed	38
HD14_I	0.549174	open	HD14_I_open	38
HD14_I	0.319682	closed	HD14_I_closed	38
HD15_I	0.659404	open	HD15_I_open	38
HD15_I	0.163468	closed	HD15_I_closed	38
PHT14_I	0.545298	open	PHT14_I_open	38
PHT14_I	0.285989	closed	PHT14_I_closed	38
PHT15_I	0.353379	open	PHT15_I_open	38
PHT15_I	0.204694	closed	PHT15_I_closed	38
GFP14_I	0.659239	open	GFP14_I_open	38
GFP14_I	0.200522	closed	GFP14_I_closed	38
GFP15_I	0.55346	open	GFP15_I_open	38
GFP15_I	0.08371	closed	GFP15_I_closed	38
HW14_I	0.781761	open	HW14_I_open	38
HW14_I	0.000001	closed	HW14_I_closed	38
HW15_I	0.564244	open	HW15_I_open	38
HW15_I	0.121084	closed	HW15_I_closed	38
HW14_S	0.561059	open	HW14_S_open	39
HW14_S	0.014856	closed	HW14_S_closed	39
HW15_S	0.490662	open	HW15_S_open	39
HW15_S	0.000001	closed	HW15_S_closed	39
HD14_I	0.818642	open	HD14_I_open	39
HD14_I	0.069616	closed	HD14_I_closed	39
HD15_I	0.804686	open	HD15_I_open	39
HD15_I	0.049744	closed	HD15_I_closed	39
PHT14_I	0.692125	open	PHT14_I_open	39
PHT14_I	0.162203	closed	PHT14_I_closed	39
PHT15_I	0.17431	open	PHT15_I_open	39
PHT15_I	0.287633	closed	PHT15_I_closed	39
GFP14_I	0.899603	open	GFP14_I_open	39
GFP14_I	0.000001	closed	GFP14_I_closed	39
GFP15_I	0.599395	open	GFP15_I_open	39
GFP15_I	0.079797	closed	GFP15_I_closed	39
HW14_I	0.862237	open	HW14_I_open	39
HW14_I	0.000001	closed	HW14_I_closed	39
HW15_I	0.669577	open	HW15_I_open	39
HW15_I	0.044149	closed	HW15_I_closed	39
HW14_S	0.280267	open	HW14_S_open	4
HW14_S	0.336862	closed	HW14_S_closed	4
HW15_S	0.393348	open	HW15_S_open	4
HW15_S	0.000001	closed	HW15_S_closed	4
HD14_I	0.613426	open	HD14_I_open	4
HD14_I	0.266089	closed	HD14_I_closed	4
HD15_I	0.131872	open	HD15_I_open	4
HD15_I	0.727156	closed	HD15_I_closed	4
PHT14_I	0.840984	open	PHT14_I_open	4
PHT14_I	0.011153	closed	PHT14_I_closed	4
PHT15_I	0.534852	open	PHT15_I_open	4
PHT15_I	0.000001	closed	PHT15_I_closed	4
GFP14_I	0.811783	open	GFP14_I_open	4
GFP14_I	0.07614	closed	GFP14_I_closed	4
GFP15_I	0.079587	open	GFP15_I_open	4
GFP15_I	0.62891	closed	GFP15_I_closed	4
HW14_I	0.144159	open	HW14_I_open	4
HW14_I	0.68865	closed	HW14_I_closed	4
HW15_I	0.390896	open	HW15_I_open	4
HW15_I	0.362903	closed	HW15_I_closed	4
HW14_S	0.330796	open	HW14_S_open	40
HW14_S	0.241482	closed	HW14_S_closed	40
HW15_S	0.545338	open	HW15_S_open	40
HW15_S	0.000001	closed	HW15_S_closed	40
HD14_I	0.800549	open	HD14_I_open	40
HD14_I	0.080749	closed	HD14_I_closed	40
HD15_I	0.789966	open	HD15_I_open	40
HD15_I	0.076207	closed	HD15_I_closed	40
PHT14_I	0.882648	open	PHT14_I_open	40
PHT14_I	0.000001	closed	PHT14_I_closed	40
PHT15_I	0.315872	open	PHT15_I_open	40
PHT15_I	0.156622	closed	PHT15_I_closed	40
GFP14_I	0.654634	open	GFP14_I_open	40
GFP14_I	0.229717	closed	GFP14_I_closed	40
GFP15_I	0.600912	open	GFP15_I_open	40
GFP15_I	0.086004	closed	GFP15_I_closed	40
HW14_I	0.279427	open	HW14_I_open	40
HW14_I	0.616873	closed	HW14_I_closed	40
HW15_I	0.415023	open	HW15_I_open	40
HW15_I	0.254843	closed	HW15_I_closed	40
HW14_S	0.317742	open	HW14_S_open	41
HW14_S	0.281855	closed	HW14_S_closed	41
HW15_S	0.540526	open	HW15_S_open	41
HW15_S	0.000001	closed	HW15_S_closed	41
HD14_I	0.66565	open	HD14_I_open	41
HD14_I	0.190711	closed	HD14_I_closed	41
HD15_I	0.458137	open	HD15_I_open	41
HD15_I	0.403962	closed	HD15_I_closed	41
PHT14_I	0.479418	open	PHT14_I_open	41
PHT14_I	0.36825	closed	PHT14_I_closed	41
PHT15_I	0.464222	open	PHT15_I_open	41
PHT15_I	0.031146	closed	PHT15_I_closed	41
GFP14_I	0.745112	open	GFP14_I_open	41
GFP14_I	0.115305	closed	GFP14_I_closed	41
GFP15_I	0.196015	open	GFP15_I_open	41
GFP15_I	0.551256	closed	GFP15_I_closed	41
HW14_I	0.549767	open	HW14_I_open	41
HW14_I	0.267256	closed	HW14_I_closed	41
HW15_I	0.602933	open	HW15_I_open	41
HW15_I	0.113804	closed	HW15_I_closed	41
HW14_S	0.272575	open	HW14_S_open	42
HW14_S	0.364217	closed	HW14_S_closed	42
HW15_S	0.690777	open	HW15_S_open	42
HW15_S	0.000001	closed	HW15_S_closed	42
HD14_I	0.622125	open	HD14_I_open	42
HD14_I	0.243419	closed	HD14_I_closed	42
HD15_I	0.631973	open	HD15_I_open	42
HD15_I	0.247433	closed	HD15_I_closed	42
PHT14_I	0.718216	open	PHT14_I_open	42
PHT14_I	0.090474	closed	PHT14_I_closed	42
PHT15_I	0.46136	open	PHT15_I_open	42
PHT15_I	0.036165	closed	PHT15_I_closed	42
GFP14_I	0.699593	open	GFP14_I_open	42
GFP14_I	0.137348	closed	GFP14_I_closed	42
GFP15_I	0.379185	open	GFP15_I_open	42
GFP15_I	0.371336	closed	GFP15_I_closed	42
HW14_I	0.686711	open	HW14_I_open	42
HW14_I	0.141951	closed	HW14_I_closed	42
HW15_I	0.525226	open	HW15_I_open	42
HW15_I	0.170131	closed	HW15_I_closed	42
HW14_S	0.349582	open	HW14_S_open	43
HW14_S	0.210455	closed	HW14_S_closed	43
HW15_S	0.461871	open	HW15_S_open	43
HW15_S	0.000001	closed	HW15_S_closed	43
HD14_I	0.433263	open	HD14_I_open	43
HD14_I	0.468727	closed	HD14_I_closed	43
HD15_I	0.392612	open	HD15_I_open	43
HD15_I	0.457125	closed	HD15_I_closed	43
PHT14_I	0.632312	open	PHT14_I_open	43
PHT14_I	0.198324	closed	PHT14_I_closed	43
PHT15_I	0.485631	open	PHT15_I_open	43
PHT15_I	0.033092	closed	PHT15_I_closed	43
GFP14_I	0.446675	open	GFP14_I_open	43
GFP14_I	0.435558	closed	GFP14_I_closed	43
GFP15_I	0.68879	open	GFP15_I_open	43
GFP15_I	0.004213	closed	GFP15_I_closed	43
HW14_I	0.670801	open	HW14_I_open	43
HW14_I	0.182174	closed	HW14_I_closed	43
HW15_I	0.268955	open	HW15_I_open	43
HW15_I	0.439282	closed	HW15_I_closed	43
HW14_S	0.642071	open	HW14_S_open	44
HW14_S	0.000001	closed	HW14_S_closed	44
HW15_S	0.536861	open	HW15_S_open	44
HW15_S	0.000001	closed	HW15_S_closed	44
HD14_I	0.450582	open	HD14_I_open	44
HD14_I	0.426572	closed	HD14_I_closed	44
HD15_I	0.513989	open	HD15_I_open	44
HD15_I	0.329087	closed	HD15_I_closed	44
PHT14_I	0.738064	open	PHT14_I_open	44
PHT14_I	0.073759	closed	PHT14_I_closed	44
PHT15_I	0.423871	open	PHT15_I_open	44
PHT15_I	0.040681	closed	PHT15_I_closed	44
GFP14_I	0.684786	open	GFP14_I_open	44
GFP14_I	0.17419	closed	GFP14_I_closed	44
GFP15_I	0.392518	open	GFP15_I_open	44
GFP15_I	0.280409	closed	GFP15_I_closed	44
HW14_I	0.70825	open	HW14_I_open	44
HW14_I	0.10728	closed	HW14_I_closed	44
HW15_I	0.499381	open	HW15_I_open	44
HW15_I	0.222067	closed	HW15_I_closed	44
HW14_S	0.412534	open	HW14_S_open	45
HW14_S	0.142573	closed	HW14_S_closed	45
HW15_S	0.509731	open	HW15_S_open	45
HW15_S	0.000001	closed	HW15_S_closed	45
HD14_I	0.694957	open	HD14_I_open	45
HD14_I	0.185853	closed	HD14_I_closed	45
HD15_I	0.779469	open	HD15_I_open	45
HD15_I	0.028418	closed	HD15_I_closed	45
PHT14_I	0.880158	open	PHT14_I_open	45
PHT14_I	0.000001	closed	PHT14_I_closed	45
PHT15_I	0.51686	open	PHT15_I_open	45
PHT15_I	0.000001	closed	PHT15_I_closed	45
GFP14_I	0.871746	open	GFP14_I_open	45
GFP14_I	0.003775	closed	GFP14_I_closed	45
GFP15_I	0.703727	open	GFP15_I_open	45
GFP15_I	0.000001	closed	GFP15_I_closed	45
HW14_I	0.499524	open	HW14_I_open	45
HW14_I	0.33618	closed	HW14_I_closed	45
HW15_I	0.764642	open	HW15_I_open	45
HW15_I	0.000001	closed	HW15_I_closed	45
HW14_S	0.265718	open	HW14_S_open	46
HW14_S	0.347284	closed	HW14_S_closed	46
HW15_S	0.397241	open	HW15_S_open	46
HW15_S	0.034869	closed	HW15_S_closed	46
HD14_I	0.583229	open	HD14_I_open	46
HD14_I	0.315204	closed	HD14_I_closed	46
HD15_I	0.211946	open	HD15_I_open	46
HD15_I	0.682441	closed	HD15_I_closed	46
PHT14_I	0.81269	open	PHT14_I_open	46
PHT14_I	0.000001	closed	PHT14_I_closed	46
PHT15_I	0.385881	open	PHT15_I_open	46
PHT15_I	0.125353	closed	PHT15_I_closed	46
GFP14_I	0.734302	open	GFP14_I_open	46
GFP14_I	0.167078	closed	GFP14_I_closed	46
GFP15_I	0.263833	open	GFP15_I_open	46
GFP15_I	0.459328	closed	GFP15_I_closed	46
HW14_I	0.349859	open	HW14_I_open	46
HW14_I	0.44294	closed	HW14_I_closed	46
HW15_I	0.252605	open	HW15_I_open	46
HW15_I	0.449242	closed	HW15_I_closed	46
HW14_S	0.633337	open	HW14_S_open	47
HW14_S	0.000001	closed	HW14_S_closed	47
HW15_S	0.541651	open	HW15_S_open	47
HW15_S	0.000001	closed	HW15_S_closed	47
HD14_I	0.915088	open	HD14_I_open	47
HD14_I	0.000001	closed	HD14_I_closed	47
HD15_I	0.797399	open	HD15_I_open	47
HD15_I	0.000001	closed	HD15_I_closed	47
PHT14_I	0.667414	open	PHT14_I_open	47
PHT14_I	0.122867	closed	PHT14_I_closed	47
PHT15_I	0.572893	open	PHT15_I_open	47
PHT15_I	0.000001	closed	PHT15_I_closed	47
GFP14_I	0.734535	open	GFP14_I_open	47
GFP14_I	0.11718	closed	GFP14_I_closed	47
GFP15_I	0.532511	open	GFP15_I_open	47
GFP15_I	0.123812	closed	GFP15_I_closed	47
HW14_I	0.631175	open	HW14_I_open	47
HW14_I	0.136339	closed	HW14_I_closed	47
HW15_I	0.556904	open	HW15_I_open	47
HW15_I	0.150799	closed	HW15_I_closed	47
HW14_S	0.366213	open	HW14_S_open	48
HW14_S	0.240515	closed	HW14_S_closed	48
HW15_S	0.395496	open	HW15_S_open	48
HW15_S	0.000001	closed	HW15_S_closed	48
HD14_I	0.668145	open	HD14_I_open	48
HD14_I	0.204438	closed	HD14_I_closed	48
HD15_I	0.453602	open	HD15_I_open	48
HD15_I	0.392052	closed	HD15_I_closed	48
PHT14_I	0.894812	open	PHT14_I_open	48
PHT14_I	0.000001	closed	PHT14_I_closed	48
PHT15_I	0.309045	open	PHT15_I_open	48
PHT15_I	0.204836	closed	PHT15_I_closed	48
GFP14_I	0.87478	open	GFP14_I_open	48
GFP14_I	0.000001	closed	GFP14_I_closed	48
GFP15_I	0.37359	open	GFP15_I_open	48
GFP15_I	0.304569	closed	GFP15_I_closed	48
HW14_I	0.894896	open	HW14_I_open	48
HW14_I	0.000001	closed	HW14_I_closed	48
HW15_I	0.529507	open	HW15_I_open	48
HW15_I	0.194726	closed	HW15_I_closed	48
HW14_S	0.493688	open	HW14_S_open	49
HW14_S	0.074458	closed	HW14_S_closed	49
HW15_S	0.430105	open	HW15_S_open	49
HW15_S	0.000001	closed	HW15_S_closed	49
HD14_I	0.544465	open	HD14_I_open	49
HD14_I	0.325755	closed	HD14_I_closed	49
HD15_I	0.460635	open	HD15_I_open	49
HD15_I	0.38931	closed	HD15_I_closed	49
PHT14_I	0.87083	open	PHT14_I_open	49
PHT14_I	0.000001	closed	PHT14_I_closed	49
PHT15_I	0.455397	open	PHT15_I_open	49
PHT15_I	0.02034	closed	PHT15_I_closed	49
GFP14_I	0.474791	open	GFP14_I_open	49
GFP14_I	0.402622	closed	GFP14_I_closed	49
GFP15_I	0.535911	open	GFP15_I_open	49
GFP15_I	0.155728	closed	GFP15_I_closed	49
HW14_I	0.408889	open	HW14_I_open	49
HW14_I	0.380956	closed	HW14_I_closed	49
HW15_I	0.000001	open	HW15_I_open	49
HW15_I	0.787285	closed	HW15_I_closed	49
HW14_S	0.193181	open	HW14_S_open	5
HW14_S	0.453983	closed	HW14_S_closed	5
HW15_S	0.023518	open	HW15_S_open	5
HW15_S	0.397738	closed	HW15_S_closed	5
HD14_I	0.154314	open	HD14_I_open	5
HD14_I	0.732761	closed	HD14_I_closed	5
HD15_I	0.553017	open	HD15_I_open	5
HD15_I	0.28681	closed	HD15_I_closed	5
PHT14_I	0.84218	open	PHT14_I_open	5
PHT14_I	0.000001	closed	PHT14_I_closed	5
PHT15_I	0.206452	open	PHT15_I_open	5
PHT15_I	0.268326	closed	PHT15_I_closed	5
GFP14_I	0.643101	open	GFP14_I_open	5
GFP14_I	0.221896	closed	GFP14_I_closed	5
GFP15_I	0.686272	open	GFP15_I_open	5
GFP15_I	0.004461	closed	GFP15_I_closed	5
HW14_I	0.305514	open	HW14_I_open	5
HW14_I	0.518109	closed	HW14_I_closed	5
HW15_I	0.645658	open	HW15_I_open	5
HW15_I	0.068749	closed	HW15_I_closed	5
HW14_S	0.497106	open	HW14_S_open	6
HW14_S	0.105694	closed	HW14_S_closed	6
HW15_S	0.545798	open	HW15_S_open	6
HW15_S	0.000001	closed	HW15_S_closed	6
HD14_I	0.797287	open	HD14_I_open	6
HD14_I	0.069284	closed	HD14_I_closed	6
HD15_I	0.716008	open	HD15_I_open	6
HD15_I	0.111907	closed	HD15_I_closed	6
PHT14_I	0.704242	open	PHT14_I_open	6
PHT14_I	0.14844	closed	PHT14_I_closed	6
PHT15_I	0.373408	open	PHT15_I_open	6
PHT15_I	0.129379	closed	PHT15_I_closed	6
GFP14_I	0.889928	open	GFP14_I_open	6
GFP14_I	0.000001	closed	GFP14_I_closed	6
GFP15_I	0.464314	open	GFP15_I_open	6
GFP15_I	0.212891	closed	GFP15_I_closed	6
HW14_I	0.800819	open	HW14_I_open	6
HW14_I	0.024261	closed	HW14_I_closed	6
HW15_I	0.250878	open	HW15_I_open	6
HW15_I	0.448331	closed	HW15_I_closed	6
HW14_S	0.533696	open	HW14_S_open	7
HW14_S	0.07128	closed	HW14_S_closed	7
HW15_S	0.500552	open	HW15_S_open	7
HW15_S	0.000001	closed	HW15_S_closed	7
HD14_I	0.945058	open	HD14_I_open	7
HD14_I	0.000001	closed	HD14_I_closed	7
HD15_I	0.891004	open	HD15_I_open	7
HD15_I	0.000001	closed	HD15_I_closed	7
PHT14_I	0.955658	open	PHT14_I_open	7
PHT14_I	0.000001	closed	PHT14_I_closed	7
PHT15_I	0.518451	open	PHT15_I_open	7
PHT15_I	0.000001	closed	PHT15_I_closed	7
GFP14_I	0.924601	open	GFP14_I_open	7
GFP14_I	0.000001	closed	GFP14_I_closed	7
GFP15_I	0.734572	open	GFP15_I_open	7
GFP15_I	0.000001	closed	GFP15_I_closed	7
HW14_I	0.387126	open	HW14_I_open	7
HW14_I	0.42803	closed	HW14_I_closed	7
HW15_I	0.501377	open	HW15_I_open	7
HW15_I	0.247202	closed	HW15_I_closed	7
HW14_S	0.449985	open	HW14_S_open	8
HW14_S	0.108587	closed	HW14_S_closed	8
HW15_S	0.401906	open	HW15_S_open	8
HW15_S	0.023369	closed	HW15_S_closed	8
HD14_I	0.61909	open	HD14_I_open	8
HD14_I	0.252523	closed	HD14_I_closed	8
HD15_I	0.463806	open	HD15_I_open	8
HD15_I	0.404618	closed	HD15_I_closed	8
PHT14_I	0.884303	open	PHT14_I_open	8
PHT14_I	0.000001	closed	PHT14_I_closed	8
PHT15_I	0.596376	open	PHT15_I_open	8
PHT15_I	0.000001	closed	PHT15_I_closed	8
GFP14_I	0.670087	open	GFP14_I_open	8
GFP14_I	0.185175	closed	GFP14_I_closed	8
GFP15_I	0.583037	open	GFP15_I_open	8
GFP15_I	0.090449	closed	GFP15_I_closed	8
HW14_I	0.798334	open	HW14_I_open	8
HW14_I	0.000001	closed	HW14_I_closed	8
HW15_I	0.745593	open	HW15_I_open	8
HW15_I	0.000001	closed	HW15_I_closed	8
HW14_S	0.581771	open	HW14_S_open	9
HW14_S	0.000001	closed	HW14_S_closed	9
HW15_S	0.417313	open	HW15_S_open	9
HW15_S	0.000001	closed	HW15_S_closed	9
HD14_I	0.69842	open	HD14_I_open	9
HD14_I	0.196735	closed	HD14_I_closed	9
HD15_I	0.429497	open	HD15_I_open	9
HD15_I	0.437575	closed	HD15_I_closed	9
PHT14_I	0.7614	open	PHT14_I_open	9
PHT14_I	0.022295	closed	PHT14_I_closed	9
PHT15_I	0.417013	open	PHT15_I_open	9
PHT15_I	0.066378	closed	PHT15_I_closed	9
GFP14_I	0.626696	open	GFP14_I_open	9
GFP14_I	0.253079	closed	GFP14_I_closed	9
GFP15_I	0.472408	open	GFP15_I_open	9
GFP15_I	0.198179	closed	GFP15_I_closed	9
HW14_I	0.765456	open	HW14_I_open	9
HW14_I	0.01758	closed	HW14_I_closed	9
HW15_I	0.523893	open	HW15_I_open	9
HW15_I	0.203987	closed	HW15_I_closed	9
